# Supplementary material for: Independent origin of large labyrinth size in turtles
Source: Nat Commun. 2022 Oct 11;13:5807. doi: 10.1038/s41467-022-33091-5 (PMC9553989; doi:10.1038/s41467-022-33091-5)
Supplement: Supplementary file 4 — Supplementary Data 1-20 [file 41467_2022_33091_MOESM4_ESM.zip]

Archive with 46 entries (43 files):
- Supplementary Data Files 1-20/
- Supplementary Data Files 1-20/Dataset 11. Labyrinth shape model comparisons.R
- __MACOSX/
- __MACOSX/Supplementary Data Files 1-20/
- __MACOSX/Supplementary Data Files 1-20/._Dataset 11. Labyrinth shape model comparisons.R
- Supplementary Data Files 1-20/Dataset 4. sliders.turtles.csv
- __MACOSX/Supplementary Data Files 1-20/._Dataset 4. sliders.turtles.csv
- Supplementary Data Files 1-20/Dataset 10. PCA script.R
- __MACOSX/Supplementary Data Files 1-20/._Dataset 10. PCA script.R
- Supplementary Data Files 1-20/Dataset 7. cal3tree.calibrated.txt
- __MACOSX/Supplementary Data Files 1-20/._Dataset 7. cal3tree.calibrated.txt
- Supplementary Data Files 1-20/Dataset 5. landmark_colours.csv
- __MACOSX/Supplementary Data Files 1-20/._Dataset 5. landmark_colours.csv
- Supplementary Data Files 1-20/Dataset 9. Landmark_validation_2B-PLS.R
- __MACOSX/Supplementary Data Files 1-20/._Dataset 9. Landmark_validation_2B-PLS.R
- Supplementary Data Files 1-20/Dataset 8. mbltree.calibrated.txt
- __MACOSX/Supplementary Data Files 1-20/._Dataset 8. mbltree.calibrated.txt
- Supplementary Data Files 1-20/Dataset 17. specimen.info.amniotes.csv
- __MACOSX/Supplementary Data Files 1-20/._Dataset 17. specimen.info.amniotes.csv
- Supplementary Data Files 1-20/Dataset 15. Full labyrinth size regression model comparison results using mbl tree.csv
- __MACOSX/Supplementary Data Files 1-20/._Dataset 15. Full labyrinth size regression model comparison results using mbl tree.csv
- Supplementary Data Files 1-20/Dataset 6. Age data and provenance data.xlsx
- __MACOSX/Supplementary Data Files 1-20/._Dataset 6. Age data and provenance data.xlsx
- Supplementary Data Files 1-20/Dataset 14. Full labyrinth size regression model comparison results using cal3 tree.csv
- __MACOSX/Supplementary Data Files 1-20/._Dataset 14. Full labyrinth size regression model comparison results using cal3 tree.csv
- Supplementary Data Files 1-20/Dataset 13. Labyrinth centroid size model comparisons.R
- __MACOSX/Supplementary Data Files 1-20/._Dataset 13. Labyrinth centroid size model comparisons.R
- Supplementary Data Files 1-20/Dataset 19. sliders.amniotes.csv
- __MACOSX/Supplementary Data Files 1-20/._Dataset 19. sliders.amniotes.csv
- Supplementary Data Files 1-20/Dataset 20. Amniote_labyrinth_size_script.R
- __MACOSX/Supplementary Data Files 1-20/._Dataset 20. Amniote_labyrinth_size_script.R
- Supplementary Data Files 1-20/Read me_v.5.txt
- __MACOSX/Supplementary Data Files 1-20/._Read me_v.5.txt
- Supplementary Data Files 1-20/Dataset 3. Turtle labyrinth data.zip
- __MACOSX/Supplementary Data Files 1-20/._Dataset 3. Turtle labyrinth data.zip
- Supplementary Data Files 1-20/Dataset 12. Size corrected PCA.R
- __MACOSX/Supplementary Data Files 1-20/._Dataset 12. Size corrected PCA.R
- Supplementary Data Files 1-20/Dataset 18. Amniote labyrinth data.zip
- __MACOSX/Supplementary Data Files 1-20/._Dataset 18. Amniote labyrinth data.zip
- Supplementary Data Files 1-20/Dataset 16. Labyrinth centroid size to skull box volume plots and ancestral state reconstructions.R
- __MACOSX/Supplementary Data Files 1-20/._Dataset 16. Labyrinth centroid size to skull box volume plots and ancestral state reconstructions.R
- Supplementary Data Files 1-20/Dataset 1. MorphoSource details.xlsx
- __MACOSX/Supplementary Data Files 1-20/._Dataset 1. MorphoSource details.xlsx
- Supplementary Data Files 1-20/Dataset 2. Specimen info.csv
- __MACOSX/Supplementary Data Files 1-20/._Dataset 2. Specimen info.csv
- __MACOSX/._Supplementary Data Files 1-20
