# Supplementary material for: Independent origin of large labyrinth size in turtles
Source: Nat Commun. 2022 Oct 11;13:5807. doi: 10.1038/s41467-022-33091-5 (PMC9553989; doi:10.1038/s41467-022-33091-5)
Supplement: Supplementary file 4 — Supplementary Data 1-20 [file 41467_2022_33091_MOESM4_ESM.zip › Supplementary Data Files 1-20/Dataset 4. sliders.turtles.csv]

LM	V1	V2	V3
ASC 2	1	2	3
ASC 3	2	3	4
ASC 4	3	4	5
ASC 5	4	5	6
ASC 6	5	6	7
ASC 7	6	7	8
ASC 8	7	8	9
ASC 9	8	9	10
ASC 10	9	10	11
ASC 11	10	11	12
ASC 12	11	12	13
ASC 13	12	13	14
ASC 14	13	14	15
ASC 15	14	15	16
ASC 16	15	16	17
ASC 17	16	17	18
ASC 18	17	18	19
ASC 19	18	19	20
ASC 20	19	20	21
ASC 21	20	21	22
ASC 22	21	22	23
ASC 23	22	23	24
ASC_inner_loop 1	65	27	28
ASC_inner_loop 2	27	28	29
ASC_inner_loop 3	28	29	30
ASC_inner_loop 4	29	30	31
ASC_inner_loop 5	30	31	32
ASC_inner_loop 6	31	32	33
ASC_inner_loop 7	32	33	34
ASC_inner_loop 8	33	34	35
ASC_inner_loop 9	34	35	36
ASC_inner_loop 10	35	36	37
ASC_inner_loop 11	36	37	38
ASC_inner_loop 12	37	38	39
ASC_inner_loop 13	38	39	40
ASC_inner_loop 14	39	40	41
ASC_inner_loop 15	40	41	42
ASC_inner_loop 16	41	42	43
ASC_inner_loop 17	42	43	44
ASC_inner_loop 18	43	44	45
ASC_inner_loop 19	44	45	46
ASC_inner_loop 20	45	46	47
ASC_inner_loop 21	46	47	48
ASC_inner_loop 22	47	48	49
ASC_inner_loop 23	48	49	50
ASC_inner_loop 24	49	50	51
ASC_inner_loop 25	50	51	52
ASC_inner_loop 26	51	52	53
ASC_inner_loop 27	52	53	54
ASC_inner_loop 28	53	54	55
ASC_inner_loop 29	54	55	56
ASC_inner_loop 30	55	56	57
ASC_inner_loop 31	56	57	58
ASC_inner_loop 32	57	58	59
ASC_inner_loop 33	58	59	60
ASC_inner_loop 34	59	60	61
ASC_inner_loop 35	60	61	62
ASC_inner_loop 36	61	62	63
ASC_inner_loop 37	62	63	64
ASC_inner_loop 38	63	64	65
ASC_inner_loop 39	64	65	27
LSC 2	66	67	68
LSC 3	67	68	69
LSC 4	68	69	70
LSC 5	69	70	71
LSC 6	70	71	72
LSC 7	71	72	73
LSC 8	72	73	74
LSC 9	73	74	75
LSC 10	74	75	76
LSC 11	75	76	77
LSC 12	76	77	78
LSC 13	77	78	79
LSC 14	78	79	80
LSC 15	79	80	81
LSC 16	80	81	82
LSC 17	81	82	83
LSC 18	82	83	84
LSC 19	83	84	85
LSC 20	84	85	86
LSC 21	85	86	87
LSC 22	86	87	88
LSC 23	87	88	89
LSC 24	88	89	90
LSC 25	89	90	91
LSC 26	90	91	92
PSC 2	95	96	97
PSC 3	96	97	98
PSC 4	97	98	99
PSC 5	98	99	100
PSC 6	99	100	101
PSC 7	100	101	102
PSC 8	101	102	103
PSC 9	102	103	104
PSC 10	103	104	105
PSC 11	104	105	106
PSC 12	105	106	107
PSC 13	106	107	108
PSC 14	107	108	109
PSC 15	108	109	110
PSC 16	109	110	111
PSC 17	110	111	112
PSC 18	111	112	113
PSC 19	112	113	114
PSC 20	113	114	115
PSC 21	114	115	116
PSC 22	115	116	117
PSC 23	116	117	118
PSC 24	117	118	119
PSC 25	118	119	120
PSC 26	119	120	121
