# Supplementary material for: Independent origin of large labyrinth size in turtles
Source: Nat Commun. 2022 Oct 11;13:5807. doi: 10.1038/s41467-022-33091-5 (PMC9553989; doi:10.1038/s41467-022-33091-5)
Supplement: Supplementary file 4 — Supplementary Data 1-20 [file 41467_2022_33091_MOESM4_ESM.zip › Supplementary Data Files 1-20/Dataset 7. cal3tree.calibrated.txt]

#NEXUS
[R-package APE, Wed Mar 17 15:43:25 2021]
BEGIN TAXA;
	DIMENSIONS NTAX = 143;
	TAXLABELS
		Proganochelys_quenstedii
		Australochelys_africanus
		Kayentachelys_aprix
		Eileanchelys_waldmanni
		Naomichelys_speciosa
		Uluops_uluops
		Eubaena_cephalica
		Arundelemys_dardeni
		Kallokibotion_bajazidi
		Meiolania_platyceps
		Annemys_sp
		Xinjiangchelys_radiplicatoides
		Ordosemys_sp
		Sandownia_harrisi
		Solnhofia_parsonsi
		Plesiochelys_etalloni
		Plesiochelys_bigleri
		Plesiochelys_planiceps
		Portlandemys_mcdowelli
		Jurassichelon_oleronensis
		Rhinoclemmys_pulcherrima
		Rhinoclemmys_melanosterna
		Mauremys_leprosa
		Cuora_flavomarginata
		Cuora_amboinensis
		Cuora_mouhotii
		Cyclemys_dentata
		Heosemys_annandalii
		Notochelys_platynota
		Sacalia_quadriocellata
		Malayemys_subtrijuga
		Orlitia_borneensis
		Geoclemys_hamiltonii
		Pangshura_tecta
		Batagur_baska
		Morenia_ocellata
		Siebenrockiella_crassicollis
		Geoemyda_spengleri
		Indotestudo_forstenii
		Indotestudo_elongata
		Malacochersus_tornieri
		Testudo_marginata
		Testudo_horsfieldii
		Kinixys_erosa
		Chelonoidis_sp
		Psammobates_tentorius
		Homopus_areolatus
		Aldabrachelys_gigantea
		Stylemys_nebrascensis
		Gopherus_flavomarginatus
		Gopherus_agassizii
		Manouria_impressa
		Platysternon_megacephalum
		Glyptemys_insculpta
		Glyptemys_muhlenbergii
		Emys_orbicularis
		Emydoidea_blandingii
		Terrapene_ornata
		Terrapene_coahuila
		Terrapene_carolina
		Clemmys_guttata
		Deirochelys_reticularia
		Trachemys_scripta
		Graptemys_geographica
		Graptemys_pseudogeographica
		Malaclemys_terrapin
		Chrysemys_picta
		Pseudemys_floridiana
		Pseudemys_concinna
		Rhinochelys_pulchriceps
		Desmatochelys_lowii
		Bouliachelys_suteri
		Nichollsemys_baieri
		Dermochelys_coriacea
		Allopleuron_hofmanni
		Argillochelys_antiqua
		Puppigerus_camperi
		Eochelone_brabantica
		Caretta_caretta
		Lepidochelys_olivacea
		Lepidochelys_kempii
		Eretmochelys_imbricata
		Chelonia_mydas
		Natator_depressus
		Chelydropsis_murchisoni
		Macrochelys_temminckii
		Chelydra_serpentina
		Dermatemys_mawii
		Staurotypus_salvinii
		Claudius_angustatus
		Sternotherus_minor
		Sternotherus_odoratus
		Kinosternon_subrubrum
		Kinosternon_baurii
		Kinosternon_scorpioides
		Kinosternon_hirtipes
		Adocus_lineolatus
		Basilemys_gaffneyi
		Carettochelys_insculpta
		Allaeochelys_libyca
		Petrochelys_kyrgyzensis
		Trionyx_triunguis
		Chitra_chitra
		Axestemys_infernalis
		Apalone_mutica
		Apalone_spinifera
		Amyda_cartilaginea
		Pelodiscus_sinensis
		Cycloderma_frenatum
		Cyclanorbis_senegalensis
		Lissemys_punctata
		Hydromedusa_tectifera
		Phrynops_hilarii
		Phrynops_geoffroanus
		Platemys_platycephala
		Chelus_fimbriatus
		Chelodina_oblonga
		Emydura_subglobosa
		Elseya_dentata
		Pelomedusa_subrufa
		Pelusios_niger
		Sahonachelys_mailakavava
		Galianemys_emringeri
		Galianemys_whitei
		Araiochelys_hirayamai
		Bothremys_maghrebiana
		Bothremys_cooki
		Labrostochelys_galkini
		Taphrosphys_ippolitoi
		Phosphatochelys_tedfordi
		Ummulisani_rutgersensis
		Hamadachelys_escuilliei
		Yuraramirim_montealtensis
		Lapparentemys_vilavilensis
		Podocnemis_expansa
		Podocnemis_unifilis
		Podocnemis_erythrocephala
		Peltocephalus_dumerilianus
		Latentemys_plowdeni
		Shweboemys_pilgrimi
		Stereogenys_cromeri
		Araripemys_barretoi
		Dirqadim_schaefferi
	;
END;
BEGIN TREES;
	TRANSLATE
		1	Proganochelys_quenstedii,
		2	Australochelys_africanus,
		3	Kayentachelys_aprix,
		4	Eileanchelys_waldmanni,
		5	Naomichelys_speciosa,
		6	Uluops_uluops,
		7	Eubaena_cephalica,
		8	Arundelemys_dardeni,
		9	Kallokibotion_bajazidi,
		10	Meiolania_platyceps,
		11	Annemys_sp,
		12	Xinjiangchelys_radiplicatoides,
		13	Ordosemys_sp,
		14	Sandownia_harrisi,
		15	Solnhofia_parsonsi,
		16	Plesiochelys_etalloni,
		17	Plesiochelys_bigleri,
		18	Plesiochelys_planiceps,
		19	Portlandemys_mcdowelli,
		20	Jurassichelon_oleronensis,
		21	Rhinoclemmys_pulcherrima,
		22	Rhinoclemmys_melanosterna,
		23	Mauremys_leprosa,
		24	Cuora_flavomarginata,
		25	Cuora_amboinensis,
		26	Cuora_mouhotii,
		27	Cyclemys_dentata,
		28	Heosemys_annandalii,
		29	Notochelys_platynota,
		30	Sacalia_quadriocellata,
		31	Malayemys_subtrijuga,
		32	Orlitia_borneensis,
		33	Geoclemys_hamiltonii,
		34	Pangshura_tecta,
		35	Batagur_baska,
		36	Morenia_ocellata,
		37	Siebenrockiella_crassicollis,
		38	Geoemyda_spengleri,
		39	Indotestudo_forstenii,
		40	Indotestudo_elongata,
		41	Malacochersus_tornieri,
		42	Testudo_marginata,
		43	Testudo_horsfieldii,
		44	Kinixys_erosa,
		45	Chelonoidis_sp,
		46	Psammobates_tentorius,
		47	Homopus_areolatus,
		48	Aldabrachelys_gigantea,
		49	Stylemys_nebrascensis,
		50	Gopherus_flavomarginatus,
		51	Gopherus_agassizii,
		52	Manouria_impressa,
		53	Platysternon_megacephalum,
		54	Glyptemys_insculpta,
		55	Glyptemys_muhlenbergii,
		56	Emys_orbicularis,
		57	Emydoidea_blandingii,
		58	Terrapene_ornata,
		59	Terrapene_coahuila,
		60	Terrapene_carolina,
		61	Clemmys_guttata,
		62	Deirochelys_reticularia,
		63	Trachemys_scripta,
		64	Graptemys_geographica,
		65	Graptemys_pseudogeographica,
		66	Malaclemys_terrapin,
		67	Chrysemys_picta,
		68	Pseudemys_floridiana,
		69	Pseudemys_concinna,
		70	Rhinochelys_pulchriceps,
		71	Desmatochelys_lowii,
		72	Bouliachelys_suteri,
		73	Nichollsemys_baieri,
		74	Dermochelys_coriacea,
		75	Allopleuron_hofmanni,
		76	Argillochelys_antiqua,
		77	Puppigerus_camperi,
		78	Eochelone_brabantica,
		79	Caretta_caretta,
		80	Lepidochelys_olivacea,
		81	Lepidochelys_kempii,
		82	Eretmochelys_imbricata,
		83	Chelonia_mydas,
		84	Natator_depressus,
		85	Chelydropsis_murchisoni,
		86	Macrochelys_temminckii,
		87	Chelydra_serpentina,
		88	Dermatemys_mawii,
		89	Staurotypus_salvinii,
		90	Claudius_angustatus,
		91	Sternotherus_minor,
		92	Sternotherus_odoratus,
		93	Kinosternon_subrubrum,
		94	Kinosternon_baurii,
		95	Kinosternon_scorpioides,
		96	Kinosternon_hirtipes,
		97	Adocus_lineolatus,
		98	Basilemys_gaffneyi,
		99	Carettochelys_insculpta,
		100	Allaeochelys_libyca,
		101	Petrochelys_kyrgyzensis,
		102	Trionyx_triunguis,
		103	Chitra_chitra,
		104	Axestemys_infernalis,
		105	Apalone_mutica,
		106	Apalone_spinifera,
		107	Amyda_cartilaginea,
		108	Pelodiscus_sinensis,
		109	Cycloderma_frenatum,
		110	Cyclanorbis_senegalensis,
		111	Lissemys_punctata,
		112	Hydromedusa_tectifera,
		113	Phrynops_hilarii,
		114	Phrynops_geoffroanus,
		115	Platemys_platycephala,
		116	Chelus_fimbriatus,
		117	Chelodina_oblonga,
		118	Emydura_subglobosa,
		119	Elseya_dentata,
		120	Pelomedusa_subrufa,
		121	Pelusios_niger,
		122	Sahonachelys_mailakavava,
		123	Galianemys_emringeri,
		124	Galianemys_whitei,
		125	Araiochelys_hirayamai,
		126	Bothremys_maghrebiana,
		127	Bothremys_cooki,
		128	Labrostochelys_galkini,
		129	Taphrosphys_ippolitoi,
		130	Phosphatochelys_tedfordi,
		131	Ummulisani_rutgersensis,
		132	Hamadachelys_escuilliei,
		133	Yuraramirim_montealtensis,
		134	Lapparentemys_vilavilensis,
		135	Podocnemis_expansa,
		136	Podocnemis_unifilis,
		137	Podocnemis_erythrocephala,
		138	Peltocephalus_dumerilianus,
		139	Latentemys_plowdeni,
		140	Shweboemys_pilgrimi,
		141	Stereogenys_cromeri,
		142	Araripemys_barretoi,
		143	Dirqadim_schaefferi
	;
	TREE * UNTITLED = [&R] (1:15.8,(2:7.064847712,(3:3.925082789,(4:21.41597308,((5:32.89576798,(6:0.4918076557,(7:62.03441581,8:15.13245364):20.5):1.6):18,((9:4.024409705,10:74.92367775):92.3,((11:3.773467324,12:10.93162284):1.6,(13:20.27751636,(((14:29.13817574,15:0.8361605683):1.2,((16:4.516771223,17:0.2580914268):0.1,(18:0.5689869977,(19:0.4432194544,20:1.190666445):0.4):2.7):0):0,(((((((21:33.20…
END;
