# Supplementary material for: Independent origin of large labyrinth size in turtles
Source: Nat Commun. 2022 Oct 11;13:5807. doi: 10.1038/s41467-022-33091-5 (PMC9553989; doi:10.1038/s41467-022-33091-5)
Supplement: Supplementary file 4 — Supplementary Data 1-20 [file 41467_2022_33091_MOESM4_ESM.zip › Supplementary Data Files 1-20/Dataset 5. landmark_colours.csv]

LM	x
1	#FF0000FF
2	#FF0000FF
3	#FF0000FF
4	#FF0000FF
5	#FF0000FF
6	#FF0000FF
7	#FF0000FF
8	#FF0000FF
9	#FF0000FF
10	#FF0000FF
11	#FF0000FF
12	#FF0000FF
13	#FF0000FF
14	#FF0000FF
15	#FF0000FF
16	#FF0000FF
17	#FF0000FF
18	#FF0000FF
19	#FF0000FF
20	#FF0000FF
21	#FF0000FF
22	#FF0000FF
23	#FF0000FF
24	#FF0000FF
25	#FF9900FF
26	#CCFF00FF
27	#33FF00FF
28	#33FF00FF
29	#33FF00FF
30	#33FF00FF
31	#33FF00FF
32	#33FF00FF
33	#33FF00FF
34	#33FF00FF
35	#33FF00FF
36	#33FF00FF
37	#33FF00FF
38	#33FF00FF
39	#33FF00FF
40	#33FF00FF
41	#33FF00FF
42	#33FF00FF
43	#33FF00FF
44	#33FF00FF
45	#33FF00FF
46	#33FF00FF
47	#33FF00FF
48	#33FF00FF
49	#33FF00FF
50	#33FF00FF
51	#33FF00FF
52	#33FF00FF
53	#33FF00FF
54	#33FF00FF
55	#33FF00FF
56	#33FF00FF
57	#33FF00FF
58	#33FF00FF
59	#33FF00FF
60	#33FF00FF
61	#33FF00FF
62	#33FF00FF
63	#33FF00FF
64	#33FF00FF
65	#33FF00FF
66	#00FF66FF
67	#00FF66FF
68	#00FF66FF
69	#00FF66FF
70	#00FF66FF
71	#00FF66FF
72	#00FF66FF
73	#00FF66FF
74	#00FF66FF
75	#00FF66FF
76	#00FF66FF
77	#00FF66FF
78	#00FF66FF
79	#00FF66FF
80	#00FF66FF
81	#00FF66FF
82	#00FF66FF
83	#00FF66FF
84	#00FF66FF
85	#00FF66FF
86	#00FF66FF
87	#00FF66FF
88	#00FF66FF
89	#00FF66FF
90	#00FF66FF
91	#00FF66FF
92	#00FF66FF
93	#00FFFFFF
94	#0066FFFF
95	#3300FFFF
96	#3300FFFF
97	#3300FFFF
98	#3300FFFF
99	#3300FFFF
100	#3300FFFF
101	#3300FFFF
102	#3300FFFF
103	#3300FFFF
104	#3300FFFF
105	#3300FFFF
106	#3300FFFF
107	#3300FFFF
108	#3300FFFF
109	#3300FFFF
110	#3300FFFF
111	#3300FFFF
112	#3300FFFF
113	#3300FFFF
114	#3300FFFF
115	#3300FFFF
116	#3300FFFF
117	#3300FFFF
118	#3300FFFF
119	#3300FFFF
120	#3300FFFF
121	#3300FFFF
122	#CC00FFFF
123	#FF0099FF
