# Supplementary material for: Independent origin of large labyrinth size in turtles
Source: Nat Commun. 2022 Oct 11;13:5807. doi: 10.1038/s41467-022-33091-5 (PMC9553989; doi:10.1038/s41467-022-33091-5)
Supplement: Supplementary file 4 — Supplementary Data 1-20 [file 41467_2022_33091_MOESM4_ESM.zip › Supplementary Data Files 1-20/Dataset 17. specimen.info.amniotes.csv]

Project_name	Species	Side_landmarked	Landmarker	Specimen_number	Clade	Skull_length_mm	Postrostral_skull_length_mm	Skull_width_mm	Skull_height_mm
Acomys_cahirinus_NHMUK_65.789-793	Acomys_cahirinus	right	Catherine	NHMUK_65.789-793	Mammalia	22.8	14.6	11	8.1
Acrobates_pygmaeus_NHMUK_82.7.29.23	Acrobates_pygmaeus	right	Catherine	NHMUK_82.7.29.23-24	Mammalia	18.4	12	12.5	6.8
Actitis_hypoleucos_NMS_Z.1931.43	Actitis_hypoleucos	left	Ethan	NMS_Z.1931.43	Aves	44.3	16.9	12.9	12.2
Alca_torda_NMS_Z.2000.08.105	Alca_torda	left	Ethan	NMS_Z.2000.08.105	Aves	83	38.7	22.6	21.5
Alcedo_atthis_NMS_Unregistered	Alcedo_atthis	left	Ethan	NMS_Unregistered	Aves	59.9	19.5	13.8	12.9
Aldabrachelys_gigantea_NHMUK77.11.12.2_left	Aldabrachelys_gigantea	left	Serjoscha	NHMUK77.11.12.2	Testudinata	147.78	107.9	108.43	51.79
Alligator_mississipiensis_USNM_211233_left	Alligator_mississipiensis	left	Serjoscha	USNM_211233	Crocodylia	551	222	NA	NA
Amblyrhynchus_cristatus_OUMNH11616_right	Amblyrhynchus_cristatus	right	Serjoscha	OUMNH11616	Lepidosauria	51.8	33.9	45.4	22.4
Amyda_cartilaginea_FMNH244117_right	Amyda_cartilaginea	right	Serjoscha	FMNH244117	Testudinata	97.76	73.2	70.23	32.88
Annemys_sp_IVPPV18106_right	Annemys_sp	right	Serjoscha	IVPPV18106	Testudinata	45	39	38.2	14.6
Apalone_spinifera_FMNH22178_left	Apalone_spinifera	left	Serjoscha	FMNH22178	Testudinata	65.95	47.6	41.93	22.02
Aplodontia_rufa_FMNH_57831	Aplodontia_rufa	right	Catherine	FMNH_57831	Mammalia	61.2	39.3	51.9	18.5
Apteryx_hastii_NMS_Z.1913.13.748	Apteryx_hastii	left	Ethan	NMS_Z.1913.13.748	Aves	161.3	38.1662	32.7169	27.1501
Apus_apus_NMS_Z.1931.43	Apus_apus	left	Ethan	NMS_Z.1931.43	Aves	27.9	16.4	14.5	12.5
Aquila_chrysaetos_NMS_Z.1997.29.1	Aquila_chrysaetos	left	Ethan	NMS_Z.1997.29.1	Aves	117.5	59.7	50.9	40.1
Ara_macao_NMS_Z.1931.43	Ara_macao	left	Ethan	NMS_Z.1931.43	Aves	74.6	41.8	48.2	31.5
Ardea_cineria_NMS_Z.2002.64	Ardea_cineria	left	Ethan	NMS_Z.2002.64	Aves	172	51.2	23.3	25.2
Athene_cunicularia_NHMUK_ZOO_S1986.75.13	Athene_cunicularia	left	Ethan	NHMUK_ZOO S/1986.75.13	Aves	33.9382	22.2956	26.1367	17.9021
Australochelys_africanus_BP1_4933_right	Australochelys_africanus	right	Serjoscha	BP1_4933	Testudinata	91.1	60	85.6	47
Aythya_fuligula_NHMUK_S1987.27.1	Aythya_fuligula	left	Ethan	NHMUK_S1987.27.1	Aves	85.71	36.22	24.6887	23.742
Balaeniceps_rex_NMS_Unregistered	Balaeniceps_rex	left	Ethan	NMS_Unregistered	Aves	NA	66.6331	74.714	48.004
Balearica_pavonina_NHUKS2016.52.1_left	Balearica_pavonina	left	Serjoscha	NHMUK_S-2016.52.1	Aves	111	48.3	NA	NA
Batagur_baska_NHMUK67.9.28.7_left	Batagur_baska	left	Serjoscha	NHMUK67.9.28.7	Testudinata	81.21	57.9	67.65	33.51
Buteo_buteo_NHMUK_S2007.139.12	Buteo_buteo	left	Ethan	NHMUK_S2007.139.12	Aves	81.18	52.9	35.2558	29.65
Caiman_crocodilus_FMNH_73438_left	Caiman_crocodilus	left	Serjoscha	FMNH_73438	Crocodylia	283	117	NA	NA
Callimico_goeldii_FMNH_58003	Callimico_goeldii	right	Catherine	FMNH_58003	Mammalia	50.4	37	27.4	25.6
Canis_mesomelas_UMZC_K3402	Canis_mesomelas	right	Catherine	UMZC_-K3402	Mammalia	144.4	68.7	52.8	44.3
Caprimulgus_europaeus_NMS_Z_Unreg_cat_num_27	Caprimulgus_europaeus	left	Ethan	NMS_Z._Unreg._cat._num._27	Aves	27180.1	14222.9	14191.9	12921
Caretta_caretta_NHMUK1938.1.9.1_left	Caretta_caretta	left	Serjoscha	NHMUK1938.1.9.1	Testudinata	144.7	106.9	148.49	83.16
Carettochelys_insculpta_NHMUK1903.7.10.1_left	Carettochelys_insculpta	left	Serjoscha	NHMUK1938.1.9.1	Testudinata	103.79	85.3	81.79	35.82
Casuarius_casuarius_NHMUK_1939.12.9.964	Casuarius_casuarius	left	Ethan	NHMUK_1939.12.9.964	Aves	204	72.2	NA	NA
Cathartes_sp_NMS_Unregistered	Cathartes_sp	left	Ethan	NMS_Unregistered	Aves	NA	34.5984	34.2299	28.3118
Chelodina_oblonga_NHMUK64.12.22_left	Chelodina_oblonga	left	Serjoscha	NHMUK64.12.22	Testudinata	51.7	47.9	30.82	10.6
Chelonia_mydas_NHMUK1969.776_left	Chelonia_mydas	left	Serjoscha	NHMUK1969.776	Testudinata	159.51	131.7	113.43	80.83
Chelus_fimbriatus_NHMUK81.9.27.4_left	Chelus_fimbriatus	left	Serjoscha	NHMUK81.9.27.4	Testudinata	98.47	88.4	104.1	20.56
Chelydra_serpentina_UFR_VP1_left	Chelydra_serpentina	left	Serjoscha	UFR_VP1	Testudinata	83	76	86	38
Chitra_chitra_NHMUK1936.12.16.1_right	Chitra_chitra	right	Serjoscha	NHMUK1936.12.16.1	Testudinata	89.14	83	53.76	21.34
Chlamydophorus_truncatus_NHMUK_ZD_1911.9.6.1	Chlamydophorus_truncatus	right	Catherine	NHMUK_ZD_1911.9.6	Mammalia	33.6	21.9	21.3	14
Chrysemys_picta_NHMUK76.1.31.19_left	Chrysemys_picta	left	Serjoscha	NHMUK76.1.31.19	Testudinata	46.91	40.2	38.07	18.94
Chrysochloris_asiatica_UMZC_E5472F	Chrysochloris_asiatica	right	Catherine	UMZC_E5472F	Mammalia	23	14.2	18.3	10.4
Ciconia_ciconia_NHMUK_S1959.9.6.393	Ciconia_ciconia	left	Ethan	NHMUK_S_1952.1.103	Aves	230	56.2	35.9276	30.3294
Ciconia_nigra_NHMUK_S1952.1.103	Ciconia_nigra	left	Ethan	NHMUK_S/1952.1.103	Aves	232	47.1182	39.7061	32.7746
Circus_cyaneus_NMS_Z.1995.188	Circus_cyaneus	left	Ethan	NMS_Z.1995.188	Aves	53.8	31.9	33.2	25.2
Claudius_angustatus_SMNS14380_left	Claudius_angustatus	left	Serjoscha	SMNS14380	Testudinata	49.54	40.2	40.54	17.18
Clemmys_guttata_FMNH22114_left	Clemmys_guttata	left	Serjoscha	FMNH22114	Testudinata	24.26	20.2	15.69	8.53
Columba_livia_NMS_Unregistered	Columba_livia	left	Ethan	NMS_Unregistered	Aves	47.1233	24.4629	20.047	18.7184
Coracias_garrulous_NMS_Z.1994.44	Coracias_garrulous	left	Ethan	NMS_Z.1994.44	Aves	53742.9	22089.3	11464.3	18319.9
Corvus_corax_NHMUK_S1979.66.160	Corvus_corax	left	Ethan	NHMUK_S1979.66.160	Aves	121.24	45.2264	48.3628	34.9547
Coturnix_coturnix_NMS_Z.1931.43	Coturnix_coturnix	left	Ethan	NMS_Z.1931.43	Aves	34262.3	19164.1	15216.3	13993.3
Creagus_furcatus_NHMUK_S1967.19.6	Creagus_furcatus	left	Ethan	NHMUK_S_1967.19.6	Aves	116.15	47.73	29.7099	25.1914
Crocodylus_acutus_FMNH_59071_left	Crocodylus_acutus	left	Serjoscha	FMNH_59071	Crocodylia	619	225	NA	NA
Crocodylus_intermedius_FMNH_75662_left	Crocodylus_intermedius	left	Serjoscha	FMNH_75662	Crocodylia	552	200	NA	NA
Crocodylus_johnstoni_OUVC_10425_left	Crocodylus_johnstoni	left	Serjoscha	OUVC_10425	Crocodylia	302	92.5	NA	NA
Crocodylus_moreletii_TMM_M_4980_left	Crocodylus_moreletii	left	Serjoscha	TMM_M_4980	Crocodylia	271	101	NA	NA
Crocodylus_porosus_OUVC_10899_left	Crocodylus_porosus	left	Serjoscha	OUVC_10899	Crocodylia	88.8	39.4	NA	NA
Crypturellus_tataupa_UMMZ_201948	Crypturellus_tataupa	left	Emma	UMMZ_201948	Aves	47290.1	21848.5	16362.9	15880.7
Cuculus_canorus_NMS_Unregistered	Cuculus_canorus	left	Ethan	NMS_Unregistered	Aves	49237	20899.4	19011.9	17463.6
Cuora_amboinensis_NHMUK69.42.145_left	Cuora_amboinensis	left	Serjoscha	NHMUK69.42.145	Testudinata	34.77	29.5	22.08	10.8
Cuora_flavomarginata_FMNH21515_left	Cuora_flavomarginata	left	Serjoscha	FMNH21515	Testudinata	33.26	27.8	21.74	10.18
Cyclanorbis_senegalensis_NHMUK65.5.9.21_right	Cyclanorbis_senegalensis	right	Serjoscha	NHMUK65.5.9.21	Testudinata	70.12	61.1	46.43	17.81
Cyclemys_dentata_NHMUK97.11.22.3_left	Cyclemys_dentata	left	Serjoscha	NHMUK97.11.22.3	Testudinata	33.11	29.3	23.99	11.35
Cycloderma_frenatum_NHMUK84.2.4.1_left	Cycloderma_frenatum	left	Serjoscha	NHMUK84.2.4.1	Testudinata	140.03	131.5	87.29	36.18
Cyclothurus_didactlylus_UMZC_E.621	Cyclothurus_didactlylus	right	Catherine	NHMUK_UMZC_01	Mammalia	47.3	33.3	21.5	13.5
Cynocephalus_volans_OUMNH_3404	Cynocephalus_volans	right	Catherine	OUMNH_3404	Mammalia	66.3	44.1	29.2	17.7
Deirochelys_reticularia_FMNH98754_left	Deirochelys_reticularia	left	Serjoscha	FMNH98754	Testudinata	41.08	36.3	24.33	10.8
Dermatemys_mawii_SMF59463_left	Dermatemys_mawii	left	Serjoscha	SMF59463	Testudinata	94.91	75.9	71.61	32.35
Dermochelys_coriacea_FMNH171756_left	Dermochelys_coriacea	left	Serjoscha	FMNH171756	Testudinata	230	210.4	246	137.2
Dicrurus_paradiseus_NHMUK_S1969.1.163	Dicrurus_paradiseus	left	Ethan	NHMUK_S1969.1.163	Aves	56.62	22.9551	23.0092	17.5776
Diomedea_exulans_NMS_Z.1921.143.1630	Diomedea_exulans	left	Ethan	NMS_Z.1921.143.1630	Aves	261	71.6	54.1	44.8
Jaculus_jaculus_NHMUK_unregistered_xy001	Jaculus_jaculus	right	Catherine	NHMUK_unregistered	Mammalia	33.3	19.6	25.9	15.3
Dobsonia_viridis_NHMUK_ZD_1990.134	Dobsonia_viridis	right	Catherine	NHMUK_ZD_1990.134	Mammalia	47.8	38.6	19.2	17.1
Dromiciops_australis_UMMZ_156354	Dromiciops_australis	right	Catherine	UMMZ_156354	Mammalia	27.3	18.6	12.3	9
Elseya_dentata_NHMUK76.5.19.77_left	Elseya_dentata	left	Serjoscha	NHMUK76.5.19.77	Testudinata	42.3	35.8	34.8	17.78
Emydoidea_blandingii_FMNH22144_left	Emydoidea_blandingii	left	Serjoscha	FMNH22144	Testudinata	40.25	35.5	26.25	10.15
Emydura_subglobosa_PIMUZ_2009.37_left	Emydura_subglobosa	left	Serjoscha	PIMUZ_2009.37	Testudinata	15.93	13.4	12.33	6.19
Emys_orbicularis_SMF1987_left	Emys_orbicularis	left	Serjoscha	SMF1987	Testudinata	28.45	23.5	19.94	8.62
Eretmochelys_imbricata_FMNH22242_left	Eretmochelys_imbricata	left	Serjoscha	FMNH22242	Testudinata	98.54	72.7	66.51	37.5
Euparkeria_capensis_SAM_PK_7696_left	Euparkeria_capensis	left	Serjoscha	SAM-PK-7696	Archosauriformes	105	55	NA	NA
Falco_subbuteo_NHMUK_S1974.16.1	Falco_subbuteo	left	Ethan	NHMUK_S/1974.16.1	Aves	49.33	36	24.3904	20.4219
Falco_tinnunculus_NMS_Unregistered	Falco_tinnunculus	left	Ethan	NMS_Unregistered	Aves	48.9	29.7	24.4	22.6
Felis_catus_sylvestris_UMZC_K6182	Felis_catus_sylvestris	right	Catherine	UMZC_K6182	Mammalia	99.1	77.9	46.3	37.5
Puma_concolor_UMZC_K5745	Puma_concolor	right	Catherine	UMZC_K5745	Mammalia	175.3	125.7	81	60.2
Fregata_magnificens_NMS_Z.2000.111.2	Fregata_magnificens	left	Ethan	NMS_Z.2000.111.2	Aves	177	44.7	34.6	28
Fulmaris_glacialis_NMS_Z.2003.181.2	Fulmaris_glacialis	left	Ethan	NMS_Z.2003.181.2	Aves	94.4	37	28.7	27.5
Gallus_gallus_NMS_Z1931.43	Gallus_gallus	left	Ethan	NMS_Z1931.43	Aves	74.521	38.14	25.0051	23.4067
Gavia_immer_NMS_Unregistered	Gavia_immer	left	Ethan	NMS_Unregistered	Aves	153	62.9	35.2	30.6
Gecko_verticillatus_OUMNH1467_left	Gecko_verticillatus	left	Serjoscha	OUMNH1467	Lepidosauria	48.2	34	33.6	8.3
Gelochelidon_nilotica_NMS_Unreg_cat_num_374	Gelochelidon_nilotica	left	Ethan	NMS_Unreg_cat._num._374	Aves	70.9	30.7	18.4	17.6
Genetta_genetta_UMZC_K4363	Genetta_genetta	right	Catherine	UMZC_K4363	Mammalia	82.8	60.3	28	27.3
Geoclemys_hamiltonii_NHMUK87.9.30.1_left	Geoclemys_hamiltonii	left	Serjoscha	NHMUK	Testudinata	38.53	33.6	34.76	15.48
Geoemyda_spengleri_FMNH260381_left	Geoemyda_spengleri	left	Serjoscha	FMNH260381	Testudinata	23.92	20.6	15.53	10.32
Glyptemys_insculpta_FMNH22240_left	Glyptemys_insculpta	left	Serjoscha	FMNH22240	Testudinata	41	33.6	33.96	14.48
Gopherus_agassizii_FMNH216746_left	Gopherus_agassizii	left	Serjoscha	FMNH216746	Testudinata	44.96	35.3	37.48	18.33
Gopherus_flavomarginatus_FMNH98916_left	Gopherus_flavomarginatus	left	Serjoscha	FMNH98916	Testudinata	50.19	39.3	39.55	16.9
Graptemys_geographica_NHMUK55.12.6.11_left	Graptemys_geographica	left	Serjoscha	NHMUK55.12.6.11	Testudinata	24.38	22.7	16.69	9
Grus_grus_NMS_Z.1904.80.6	Grus_grus	left	Ethan	NMS_Z.1904.80.6	Aves	184	62	32.2	41.5
Haematopus_ostralegus_NMS_Z.1998.7.3	Haematopus_ostralegus	left	Ethan	NMS_Z.1998.7.3	Aves	100	26.7	23.8	23.9
Heliophobius_argenteocinereus_NHMUK_ZD_1991.98	Heliophobius_argenteocinereus	right	Catherine	NHMUK_ZD_1991.98_0007	Mammalia	38	28	19.2	13.1
Hemiechinus_auritus_UMMZ_156626	Hemiechinus_auritus	right	Catherine	Institution_156626	Mammalia	45.8	32.1	22.7	13
Heosemys_annandalii_FMNH260389_left	Heosemys_annandalii	left	Serjoscha	FMNH260389	Testudinata	54.57	43.5	41.29	17.4
Heteromys_desmarestianus_NHMUK_unregistered_xyz002	Heteromys_desmarestianus	right	Catherine	NHMUK_unregistered	Mammalia	34.7	22.8	16.9	9.6
Homopus_areolatus_OUMNH9403_left	Homopus_areolatus	left	Serjoscha	OUMNH9403	Testudinata	21.78	18.2	15.09	9.03
Hydromedusa_tectifera_SMF70500_right	Hydromedusa_tectifera	right	Serjoscha	SMF70500	Testudinata	46.12	39.8	28	9.2
Hystrix_leucura_UMZC_E3420	Hystrix_leucura	right	Catherine	UMZC_E3420	Mammalia	136.5	97	54.8	62
Idiurus_zenkeri_UMZC_E1421_01	Idiurus_zenkeri	right	Catherine	UMZC_E1421	Mammalia	17.9	15.1	9.6	7.9
Iguana_iguana_OUMNH21548_left	Iguana_iguana	left	Serjoscha	OUMNH21548	Lepidosauria	67.6	41.2	41.6	23.8
Indotestudo_elongata_SMF71585_left	Indotestudo_elongata	left	Serjoscha	SMF71585	Testudinata	33.85	41.4	28.09	12.18
Kayentachelys_aprix_TMM43670-2_left	Kayentachelys_aprix	left	Serjoscha	TMM43670-2	Testudinata	58.5	46	57.5	20.2
Kinosternon_baurii_FMNH211705_left	Kinosternon_baurii	left	Serjoscha	FMNH211705	Testudinata	24.28	20.3	17.24	9.79
Kinosternon_subrubrum_FMNH211711_left	Kinosternon_subrubrum	left	Serjoscha	FMNH211711	Testudinata	30.69	23.9	21.06	11.65
Lacerta_viridis_OUMNH15055_left	Lacerta_viridis	left	Serjoscha	OUMNH15055	Lepidosauria	23.1	15.9	10.4	6.5
Laonastes_aenigmamus_NHMUK_1999.74	Laonastes_aenigmamus	right	Catherine	NHMUK_1999_74_1801	Mammalia	59	37.8	25.3	16.2
Larus_argentatus_NMS_Unregistered	Larus_argentatus	left	Ethan	NMS_Unregistered	Aves	103	42.6	27.9	24
Lemur_macaco_UMZC_E8093A	Lemur_macaco	right	Catherine	UMZC_E8093A	Mammalia	83.4	56.7	30.6	34.5
Lepidochelys_olivacea_SMNS11070_left	Lepidochelys_olivacea	left	Serjoscha	SMNS11070	Testudinata	111.82	80.2	94.55	48.05
Lissemys_punctata_SMF74141_left	Lissemys_punctata	left	Serjoscha	SMF74141	Testudinata	51.42	47.4	29.48	13.48
Luscinia_megarhynchus_NHMUK_S1968.4.14	Luscinia_megarhynchus	left	Ethan	NHMUK_S1968.4.14	Aves	34.5183	16.7664	14.8512	11.8145
Lutra_lutra_UMZC_K2768	Lutra_lutra	right	Catherine	UMZC_K2768	Mammalia	106.8	84.6	66.2	35.7
Lyriocephalus_scutatus_OUMNH1298_right	Lyriocephalus_scutatus	right	Serjoscha	OUMNH1298	Lepidosauria	35.4	24.8	21.8	12.3
Macrochelys_temminckii_FMNH22111_left	Macrochelys_temminckii	left	Serjoscha	FMNH22111	Testudinata	102.46	83.8	98.67	32.91
Malayemys_subtrijuga_NHMUK1920.1.20.2545_left	Malayemys_subtrijuga	left	Serjoscha	NHMUK1920.1.20.2545	Testudinata	52.67	43.8	39.9	17.18
Manouria_impressa_SMF69777_left	Manouria_impressa	left	Serjoscha	SMF69777	Testudinata	49.94	39.6	34.5	17.28
Marmosa_murina_NHMUKZD_1881.11.1.16	Marmosa_murina	right	Catherine	NHMUKZD_1881.11.1	Mammalia	33.2	21.9	11.7	9.1
Mauremys_leprosa_NHMUK_unnumbered_left	Mauremys_leprosa	left	Serjoscha	NHMUK_unnumbered	Testudinata	35.01	29.7	27.41	11.33
Mellivora_ratel_UMZC_K1821	Mellivora_ratel	right	Catherine	UMZC_K1821	Mammalia	116.6	83.6	72.5	44.5
Melopsittacus_undulatus_NHMUK_S1966.51.59	Melopsittacus_undulatus	left	Ethan	NHMUK_S1966.51.59	Aves	23.1053	15.6385	15.211	12.5838
Mesosuchus_browni_SAM_PK6536_left	Mesosuchus_browni	left	Serjoscha	SAM_PK6536	Archosauriformes	67	45	57	25
Microgale_drouhardi_UMMZ_168477	Microgale_drouhardi	right	Catherine	UMMZ_168477_010046	Mammalia	23.4	14.2	9.1	7
Monodelphis_domestica_UMMZ_165514	Monodelphis_domestica	right	Catherine	UMMZ_165514	Mammalia	41.9	26.1	16.5	10.8
Morenia_ocellata_NHMUK87.3.11.7_left	Morenia_ocellata	left	Serjoscha	NHMUK87.3.11.7	Testudinata	42.5	32.9	30.22	18.84
Mus_musculus_UMZC_E2202	Mus_musculus	right	Catherine	UMZC_E2202_0095	Mammalia	18.5	13	8.8	6.8
Mustela_nivalis_FMNH_207033	Mustela_nivalis	right	Catherine	FMNH_207033	Mammalia	30.9	26.3	15.5	11.1
Myrmecobius_fasciatus_UMZC_A6.41-8	Myrmecobius_fasciatus	right	Catherine	UMZC_A6.41	Mammalia	51.2	29.6	23.6	15.5
Neomys_fodiens_NHMUK_1973.917	Neomys_fodiens	right	Catherine	NHMUK_1973.917	Mammalia	20.1	12.3	10.7	5.6
Notochelys_platynota_FMNH224048_left	Notochelys_platynota	left	Serjoscha	FMNH224048	Testudinata	55.12	45.7	40.34	18.57
Loris_tardigradus_UMZC_E8261E	Loris_tardigradus	right	Catherine	UMZC_E8261E	Mammalia	54	44.3	36.2	24.4
Ochotona_alpina_UMMZ_123059	Ochotona_alpina	right	Catherine	UMMZ_123059	Mammalia	43.2	31	22.5	12.4
Opisthocomus_hoazin_NHMUK_S1892.7.11.1	Opisthocomus_hoazin	left	Ethan	NHMUK_S/1892.7.11.1	Aves	59.08	36.6	21.7161	23.2678
Orlitia_borneensis_NHMUK1949.3.4.29_left	Orlitia_borneensis	left	Serjoscha	NHMUK1949.3.4.29	Testudinata	68.5	57.7	60.73	24.35
Pandion_haliaetus_NMS_Z.1995.35	Pandion_haliaetus	left	Ethan	NMS_Z.1995.35	Aves	70.7	42.1	36.8	31.9
Pangshura_tecta_NHMUK1889.2.6.1_left	Pangshura_tecta	left	Serjoscha	NHMUK1889.2.6.1	Testudinata	41.75	33.5	32.37	15.81
Papio_hamadryas_UMZC_E7543B	Papio_hamadryas	right	Catherine	UMZC_E7543B	Mammalia	166.7	90.1	81.4	65.7
Passer_domesticus_NMS_Unregistered	Passer_domesticus	left	Ethan	NMS_Unregistered	Aves	27274.9	16268	14292.8	11690.2
Pelagodroma_marina_NMS_Z.1898.30	Pelagodroma_marina	left	Ethan	NMS_Z.1898.30 (cat. no. 294)	Aves	43.8	17.5	11.6	12.5
Peltocephalus_dumerilianus_SMF55470_left	Peltocephalus_dumerilianus	left	Serjoscha	SMF55470	Testudinata	67	58	46.93	23.29
Phaethon_lepturus_NHMUK_1884.2.29.10	Phaethon_lepturus	left	Ethan	NHMUK_1884.2.29.10	Aves	94.32	34.5014	21930.9	20.5527
Phalacrocorax_carbo_NMS_Z.2000.27.04	Phalacrocorax_carbo	left	Ethan	NMS_Z.2000.27.04	Aves	139.5	59.6	31.3	25.4
Phalacrocorax_harrisi_NHMUK_S1973.1.10	Phalacrocorax_harrisi	left	Ethan	NHMUK_S/1973.1.10	Aves	153.86	54.44	29.1614	24.7736
Phasianus_colchions_NMS_Z.1931.43	Phasianus_colchions	left	Ethan	NMS Z.1931.43	Aves	63.4	30.5	23.7	24.9
Phoenicopterus_ruber_NMS_Z.2000.193.1	Phoenicopterus_ruber	left	Ethan	NMS_Z.2000.193.1	Aves	166.3	49.1	32.7	31.4
Phrynops_hilarii_NHMUK91.3.16.1_left	Phrynops_hilarii	left	Serjoscha	NHMUK91.3.16.1	Testudinata	77.3	68.7	70.79	21.14
Dendrocopos_major_NMS_Z.1937.79	Dendrocopos_major	left	Ethan	NMS_Z.1937.79	Aves	42.1171	19.519	20.9335	15.6986
Platysternon_megacephalum_SMF69684_left	Platysternon_megacephalum	left	Serjoscha	SMF69684	Testudinata	60.26	47.1	57.95	29.85
Podargus_strigoides_NHMUK_S1969.4.41	Podargus_strigoides	left	Ethan	NHMUK_S/1969.4.41	Aves	79.73	34165.8	28944.6	20928.8
Podiceps_cristatus_NMS_Z.1990.74	Podiceps_cristatus	left	Ethan	NMS_Z.1990.74	Aves	101.7	37.8	20.2	20.3
Podocnemis_unifilis_NHMUK60.4.16.9_left	Podocnemis_unifilis	left	Serjoscha	NHMUK60.4.16.9	Testudinata	77.04	64	56.91	23.32
Podogymnura_truei_FMNH_146591	Podogymnura_truei	right	Catherine	FMNH_146591	Mammalia	39.4	22.8	15.7	10.7
Potamogale_velox_UMZC_E5425F	Potamogale_velox	right	Catherine	UMZC_E5425F	Mammalia	45.3	24	20.8	12.6
Potorous_tridactylus_FMNH_57805	Potorous_tridactylus	right	Catherine	FMNH_57805	Mammalia	63.6	31.4	26.8	21.9
Procavia_capensis_I-ci-hyr	Procavia_capensis	right	Catherine	ChristineJanis	Mammalia	77.4	55.2	33.8	30
Proganochelys_quenstedtii_MB1910.45.2_left	Proganochelys_quenstedtii	left	Serjoscha	MB1910.45.2	Testudinata	133	80	111	59
Prolacerta_broomi_BPI_5375_right	Prolacerta_broomi	right	Serjoscha	BPI_5375	Archosauriformes	80.2	38	34	10
Pronolagus_rupestris_FMNH_177246	Pronolagus_rupestris	right	Catherine	FMNH_177246	Mammalia	74.4	47.3	28.8	23.6
Proterosuchus_fergusi_BSPG1934VIII514_left	Proterosuchus_fergusi	left	Serjoscha	BSPG1934VIII514	Archosauriformes	338	212	217	70
Pseudemys_floridiana_FMNH8222_left	Pseudemys_floridiana	left	Serjoscha	FMNH8222	Testudinata	33.07	28.7	25.6	14.02
Psittacus_erithacus_NHMUK_S1973.66.109	Psittacus_erithacus	left	Ethan	NHMUK_S1973.66.109	Aves	69.14	38.18	32.4127	24.4606
Rhamphastos_discolorus_NMS_Z.1931.43	Rhamphastos_discolorus	left	Ethan	NMS_Z.1931.43	Aves	115.4	33.1	29.1	23.9
Rhinoclemmys_melanosterna_FMNH44446_left	Rhinoclemmys_melanosterna	left	Serjoscha	FMNH44446	Testudinata	28.5	23.9	19.51	9.53
Rhynchocyon_petersi_NHMUK_ZD_1886.9.21.1	Rhynchocyon_petersi	right	Catherine	NHMUK_ZD_1886.9.21.1	Mammalia	63.8	31.6	28.2	17.1
Rhyncholestes_raphanurus_FMNH_27476	Rhyncholestes_raphanurus	right	Catherine	FMNH_27476	Mammalia	32.2	15.4	11.4	8.2
Rhynchotus_rufescens_NMS_Z.1890.28.9	Rhynchotus_rufescens	left	Ethan	NMS_Z.1890.28.9	Aves	110234	41773.5	30290.2	26815.5
Sagittarius_serpentarius_NHMUK_S-2016.25.1	Sagittarius_serpentarius	left	Serjoscha	NHMUK_S-2016.25.1	Aves	111.3	67	NA	NA
Salpingotulus_michaelis_UMMZ_120132	Salpingotulus_michaelis	right	Catherine	UMMZ_120132	Mammalia	14.3	9.5	13.9	6.4
Sciuropterus_sagitta_UMZC_E1499	Sciuropterus_sagitta	right	Catherine	UMZC_E1499	Mammalia	30	22.2	17.3	12.1
Scolopax_rusticola_NMS_Z.1939.30.6	Scolopax_rusticola	left	Ethan	NMS_Z.1939.30.6	Aves	94.7	20.2	20.2	24.2
Selasphorus_rufus_NMS_Z.2002.108.2	Selasphorus_rufus	left	Ethan	NMS_Z.2002.108.2	Aves	15.9	6.1	8	6.5
Siebenrockiella_crassicollis_NHMUK1894.9.2.47_left	Siebenrockiella_crassicollis	left	Serjoscha	NHMUK1894.9.2.47	Testudinata	27.74	23.8	22.96	11.97
Solenodon_paradoxus_FMNH_51068	Solenodon_paradoxus	right	Catherine	FMNH_51068	Mammalia	86.4	46.1	27.6	16.9
Sphenodon_punctatus_OUMNH908_left	Sphenodon_punctatus	left	Serjoscha	OUMNH908	Lepidosauria	55.8	41.5	43	19.6
Staurotypus_salvinii_NHMUK1879.1.7.5_left	Staurotypus_salvinii	left	Serjoscha	NHMUK1879.1.7.5	Testudinata	51.93	44	44	20.47
Steatornis_caripensis_NHMUK_S1869.6.20.1	Steatornis_caripensis	left	Ethan	NHMUK_S/1869.6.20.1	Aves	57.3	35.9	31.8	20.2
Sternotherus_minor_FMNH211696_left	Sternotherus_minor	left	Serjoscha	FMNH211696	Testudinata	32.05	25.3	26.28	14.89
Struthio_camelus_NHMUK_1927.2.5.1	Struthio_camelus	left	Ethan	NHMUK_1927.2.5.1	Aves	186	62.74	50.4135	60.4386
Tachyeres_brachypterus_NHMUK_S2004.7.1	Tachyeres_brachypterus	left	Ethan	NHMUK_S/2004.7.1	Aves	130.16	39.5	31.0999	26.5031
Taeniopygia_guttata_NHMUK_S2002.46.1	Taeniopygia_guttata	left	Ethan	NHMUK_S2002.46.1	Aves	20.22	14.7	11.24	10.3
Tamias_striatus_UMZC_E1696	Tamias_striatus	right	Catherine	UMZC_E1696	Mammalia	32	22.8	17.5	12.4
Tarsipes_rostratus_UMMZ_122547	Tarsipes_rostratus	right	Catherine	UMMZ_122547	Mammalia	24.1	13.2	10.2	6.5
Carlito_syrichta_FMNH_142007	Carlito_syrichta	right	Catherine	FMNH_142007	Mammalia	36.5	31.3	21.4	15.4
Terrapene_coahuila_FMNH47372_left	Terrapene_coahuila	left	Serjoscha	FMNH47372	Testudinata	29.52	25	19.23	11.54
Terrapene_ornata_FMNH23014_left	Terrapene_ornata	left	Serjoscha	FMNH23014	Testudinata	27.57	22.6	17.95	11
Testudo_marginata_FMNH51672_left	Testudo_marginata	left	Serjoscha	FMNH51672	Testudinata	39.4	31.4	26.63	13.41
Tomistoma_schlegelii_USNM_211322_left	Tomistoma_schlegelii	left	Serjoscha	USNM_211322	Crocodylia	781	198	NA	NA
Triopticus_primus_TMM_31100_1030_left	Triopticus_primus	left	Serjoscha	TMM_31100_1030	Archosauriformes	164	81	NA	NA
Trogon_curucui_NHMUK_S1952.2.523	Trogon_curucui	left	Ethan	NHMUK_S/1952.2.523	Aves	38.74	22.1	17.1077	12.775
Tyto_alba_NHMUK_S1981.39.1	Tyto_alba	left	Ethan	NHMUK_S_1981.39.1	Aves	60.9571	27.5864	31.3532	26.3684
Varanus_indicus_AMNH58389_left	Varanus_indicus	left	Serjoscha	AMNH58389	Lepidosauria	50.5	31	20.8	11.9
Myolis_adversus_UMZC_E5766B	Myolis_adversus	right	Catherine	UMZC_E5766B	Mammalia	14.2	8.8	8	6.2
Vombatus_ursinus_UMZC_A10.10-2	Vombatus_ursinus	right	Catherine	UMZC_K3341	Mammalia	153.8	108.5	73.1	50
Vulpes_lagopus_UMZCK3669	Vulpes_lagopus	right	Catherine	UMZC_K3669	Mammalia	122	71.8	44	41.6
Vultur_gryphus_NMS_Z.1879.8.38	Vultur_gryphus	left	Ethan	NMS_Z.1879.8.38	Aves	172	70.9	45.8302	45.2794
