# Supplementary material for: Independent origin of large labyrinth size in turtles
Source: Nat Commun. 2022 Oct 11;13:5807. doi: 10.1038/s41467-022-33091-5 (PMC9553989; doi:10.1038/s41467-022-33091-5)
Supplement: Supplementary file 4 — Supplementary Data 1-20 [file 41467_2022_33091_MOESM4_ESM.zip › Supplementary Data Files 1-20/Dataset 15. Full labyrinth size regression model comparison results using mbl tree.csv]

Model	AICc.values	deltaAIC	rel.LL	weights	AICc_weight_importance	cum_AICc_weights	evidence_ratio_bestmodel	norm_preference_prob_bestmodel	lambda	R2
skull_box + skull_geometry + open_water	-267.7408362	0	1	0.223536858	best model	0.223536858	1	0.5	0.971190415	0.902429308
skull_box + notwebbed	-266.6678636	1.072972693	0.584799429	0.130724227	non-negligible	0.354261084	1.709987989	0.630994674	0.901791426	0.898781363
skull_box	-266.5453559	1.195480304	0.550053269	0.122957179	non-negligible	0.477218264	1.818005738	0.645139119	0.993038601	0.896171968
skull_box + skull_geometry	-266.2591929	1.481643319	0.476722051	0.106564949	non-negligible	0.583783213	2.097658368	0.677175504	0.983549013	0.898315518
skull_box + open_water	-265.0739396	2.666896647	0.263566829	0.058916901	non-negligible	0.642700114	3.794104153	0.791410456	0.985444156	0.896952283
skull_width	-265.0329429	2.707893386	0.258219135	0.057721494	non-negligible	0.700421608	3.872679686	0.794774115	0.983313386	0.894392499
skull_box + skull_geometry + notwebbed	-264.5227907	3.218045505	0.200083049	0.044725936	non-negligible	0.745147544	4.997924632	0.833275664	0.949938897	0.898836808
skull_box + freshwater	-264.4306314	3.310204828	0.191072486	0.042711743	non-negligible	0.787859287	5.23361589	0.839579464	0.871628429	0.896204737
skull_box + skull_geometry + open_water + notwebbed	-264.1026561	3.638180171	0.162173248	0.036251698	non-negligible	0.824110985	6.166245142	0.860456909	0.935324265	0.900891842
skull_box + terrestrial	-263.1412634	4.599572805	0.100280261	0.022416334	non-negligible	0.84652732	9.972052224	0.908859347	0.917516386	0.89469008
skull_box + skull_geometry + freshwater	-262.7435014	4.997334853	0.082194456	0.01837349	negligible	0.86490081	12.1662707	0.924048349	0.946365751	0.896794
skull_box + skull_geometry + terrestrial	-262.4369693	5.30386693	0.070514743	0.015762644	negligible	0.880663454	14.18143146	0.934130059	0.951911049	0.896437927
skull_length	-262.3233809	5.417455372	0.066621516	0.014892364	negligible	0.895555819	15.01016572	0.937539685	0.984975672	0.891127887
skull_box + extremelywebbed	-262.3140903	5.426745924	0.066312759	0.014823346	negligible	0.910379164	15.08005428	0.937811155	0.992077321	0.893706759
skull_box + skull_geometry + extremelywebbed	-261.6931836	6.047652634	0.048614846	0.01086721	negligible	0.921246374	20.56984806	0.953638987	0.983895717	0.895568817
skull_box + marine	-261.5197141	6.221122106	0.044575939	0.009964365	negligible	0.93121074	22.43362732	0.957326282	0.992149888	0.892753784
skull_box + skull_geometry + marine	-260.4436146	7.297221631	0.02602726	0.005818052	negligible	0.937028792	38.42125475	0.974632974	0.984501414	0.894092251
skull_box + flippered	-260.3530351	7.387801134	0.024874787	0.005560432	negligible	0.942589223	40.20134959	0.97572895	0.993749039	0.891338665
skull_box + full	-260.1223698	7.618466431	0.022165168	0.004954732	negligible	0.947543955	45.11583148	0.978315473	0.988878231	0.891056677
skull_box + incomplete	-260.1223698	7.618466431	0.022165168	0.004954732	negligible	0.952498687	45.11583148	0.978315473	0.988878231	0.891056677
skull_box + vertical	-260.0028296	7.738006598	0.020879169	0.004667264	negligible	0.957165951	47.89462566	0.979547854	0.993754576	0.890910252
skull_box + horizontal	-260.0028296	7.738006598	0.020879169	0.004667264	negligible	0.961833215	47.89462566	0.979547854	0.993754576	0.890910252
skull_box + moderatelywebbed	-259.9440479	7.796788375	0.020274442	0.004532085	negligible	0.9663653	49.32318171	0.980128442	0.9825399	0.890838178
skull_box + skull_geometry + flippered	-259.8555177	7.885318506	0.019396566	0.004335847	negligible	0.970701148	51.55551833	0.980972502	0.984867294	0.893390114
skull_box + skull_geometry + incomplete	-259.5262146	8.214621669	0.016451957	0.003677619	negligible	0.974378767	60.78304194	0.983814329	0.981486062	0.892994923
skull_box + skull_geometry + full	-259.5262146	8.214621669	0.016451957	0.003677619	negligible	0.978056385	60.78304194	0.983814329	0.981486062	0.892994923
skull_box + skull_geometry + horizontal	-259.3397109	8.401125353	0.014987142	0.003350179	negligible	0.981406564	66.72386442	0.985234156	0.98458716	0.892770453
skull_box + skull_geometry + vertical	-259.3397109	8.401125353	0.014987142	0.003350179	negligible	0.984756742	66.72386442	0.985234156	0.984587159	0.892770453
skull_box + skull_geometry + moderatelywebbed	-259.125496	8.615340257	0.013464885	0.003009898	negligible	0.98776664	74.26725404	0.98671401	0.976594481	0.892512051
skull_box + digging	-259.1007965	8.640039794	0.013299619	0.002972955	negligible	0.990739595	75.19012433	0.986874939	0.9936286	0.889798983
skull_box + skull_geometry + digging	-258.6988231	9.042013101	0.010878069	0.002431649	negligible	0.993171245	91.92808168	0.98923899	0.984163484	0.891995508
skull_box + minorlywebbed	-258.1569011	9.583935114	0.008296118	0.001854488	negligible	0.995025733	120.5383015	0.991772141	0.990415043	0.88862402
skull_box + skull_geometry + minorlywebbed	-258.0011766	9.739659634	0.007674671	0.001715572	negligible	0.996741305	130.2987404	0.992383781	0.980368611	0.891145564
skull_box + bottom_dwelling	-257.5253088	10.21552747	0.006049596	0.001352308	negligible	0.998093613	165.3002857	0.993986781	0.99187653	0.887830824
skull_box + skull_geometry + bottom_dwelling	-257.0416258	10.69921048	0.004750026	0.001061806	negligible	0.999155418	210.5251744	0.99527243	0.982768673	0.889965603
skull_box + skull_geometry + freshwater + terrestrial	-256.5838557	11.15698053	0.003778265	0.000844582	negligible	1	264.6717203	0.996235956	0.953014832	0.892155253
skull_height	-218.8350168	48.90581942	2.40E-11	5.37E-12	negligible	1	41664267764	1	0.930478417	0.822528999
skull_geometry	-89.46472851	178.2761077	1.94E-39	4.34E-40	negligible	1	5.15E+38	1	0.97914327	0.240693159
flippered	-67.83083808	199.9099982	3.89E-44	8.70E-45	negligible	1	2.57E+43	1	0.822850926	0.031756712
1	-67.05219754	200.6886387	2.64E-44	5.89E-45	negligible	1	3.79E+43	1	0.880246746	0
marine	-66.76700762	200.9738286	2.29E-44	5.11E-45	negligible	1	4.37E+43	1	0.847736169	0.020113707
open_water	-66.5204161	201.2204201	2.02E-44	4.52E-45	negligible	1	4.95E+43	1	0.843414691	0.017394979
full	-64.93403304	202.8068032	9.14E-45	2.04E-45	negligible	1	1.09E+44	1	0.833407726	-0.000276517
incomplete	-64.93403304	202.8068032	9.14E-45	2.04E-45	negligible	1	1.09E+44	1	0.833407726	-0.000276517
notwebbed	-64.1607578	203.5800784	6.21E-45	1.39E-45	negligible	1	1.61E+44	1	0.843674056	-0.00900527
extremelywebbed	-63.48511479	204.2557215	4.43E-45	9.90E-46	negligible	1	2.26E+44	1	0.886210194	-0.016694277
minorlywebbed	-63.43794707	204.3028892	4.33E-45	9.67E-46	negligible	1	2.31E+44	1	0.850964465	-0.017233242
vertical	-62.996297	204.7445393	3.47E-45	7.76E-46	negligible	1	2.88E+44	1	0.883506717	-0.022293665
horizontal	-62.996297	204.7445393	3.47E-45	7.76E-46	negligible	1	2.88E+44	1	0.883506717	-0.022293665
terrestrial	-62.73627983	205.0045564	3.05E-45	6.81E-46	negligible	1	3.28E+44	1	0.807301578	-0.025284705
digging	-62.43828175	205.3025545	2.62E-45	5.87E-46	negligible	1	3.81E+44	1	0.879960138	-0.028723413
moderatelywebbed	-61.53984286	206.2009934	1.68E-45	3.74E-46	negligible	1	5.97E+44	1	0.878931806	-0.039160782
freshwater	-61.2044575	206.5363787	1.42E-45	3.17E-46	negligible	1	7.06E+44	1	0.861778108	-0.043084117
bottom_dwelling	-60.71910389	207.0217324	1.11E-45	2.48E-46	negligible	1	9.00E+44	1	0.880025012	-0.048788023
