# Supplementary material for: Independent origin of large labyrinth size in turtles
Source: Nat Commun. 2022 Oct 11;13:5807. doi: 10.1038/s41467-022-33091-5 (PMC9553989; doi:10.1038/s41467-022-33091-5)
Supplement: Supplementary file 4 — Supplementary Data 1-20 [file 41467_2022_33091_MOESM4_ESM.zip › Supplementary Data Files 1-20/Dataset 6. Age data and provenance data.xlsx]

## Sheet: Sheet1
Supplementary Data 6. Age data used for calibration of turtle composite phylogeny and fossil provenance data, with museum contacts
Species	Age max. (Ma)	Age min. (Ma)	Fossil provenance	Specimen used	Museum contact
Meiolania platyceps	0.1	0	Lord Howe Island, Australia	NHMUK 682	Michael Day (michael.day@nhm.ac.uk)
Shweboemys pilgrimi	5.33	2.58	Irrawaddy beds, Myanmar	NHMUK 8432	Michael Day (michael.day@nhm.ac.uk)
Allaeochelys libyca	15.97	13.82	Gebel Zelten, Al Wahat Distict, Libya	BSPG 1991 II 130	Oliver Rauhut (rauhut@snsb.de)
Chelydropsis murchisoni	23.03	3.6	Unterwohlbach, Germany	BSPG 1980 I 158	Oliver Rauhut (rauhut@snsb.de)
Latentemys plowdeni	23.03	15.97	Moghara Fm, Egypt	NHMUK 11998	Michael Day (michael.day@nhm.ac.uk)
Stereogenys cromeri	28.1	23.03	Qasr el-Sagha, Fayum, Egypt	NHMUK 3189, 3190	Michael Day (michael.day@nhm.ac.uk)
Stylemys nebrascensis	34	32	Cedar Creek Loc., Nebraska, USA	FMNH UR559	William Simpson (wsimpson@fieldmuseum.org)
Eochelone brabantica	47.8	41.2	Loupoigne, Belgium	IRSNB R0061	Annelise Folie (afolie@naturalsciences.be)
Argillochelys antiqua	56	47.8	London Clay, Sheppey, UK	NHMUK 38955, 41636	Michael Day (michael.day@nhm.ac.uk)
Puppigerus camperi	56	47.8	London Clay, Sheppey, UK	IRSNB R0074	Annelise Folies (afolie@naturalsciences.be)
Phosphatochelys tedfordi	56	47.8	Oued Zem, Ouled Abdoun Basin, Morocco	AMNH FARB 30008	Carl Mehling (cosm@amnh.org)
Ummulisani rutgersensis	56	47.8	Mrah Iaresh, Ouled Abdoun Basin, Morocco	AMNH FARB 30569	Carl Mehling (cosm@amnh.org)
Araiochelys hirayamai	66	61.6	Ouled Abdoun Basin, Morocco	AMNH FARB 30778	Carl Mehling (cosm@amnh.org)
Bothremys maghrebiana	66	61.6	Recette 4, Ouled Abdoun Basin, Morocco	AMNH FARB 30234	Carl Mehling (cosm@amnh.org)
Labrostochelys galkini	66	61.6	Oued Zem, Ouled Abdoun Basin, Morocco	AMNH FARB 30043	Carl Mehling (cosm@amnh.org)
Taphrosphys ippolitoi	66	61.6	Ouled Abdoun Basin, Morocco	AMNH FARB 30500	Carl Mehling (cosm@amnh.org)
Lapparentemys vilavilensis	66	61.6	Villa Viscarra, Cochabamba Province, Bolivia	AMNH FARB 14444	Carl Mehling (cosm@amnh.org)
Adocus lineolatus	70.6	66	Fallon County, Montana, USA	CMM 60-15	Nathan Carroll (ncarroll@nhm.org)
Eubaena cephalica	70.6	66	Big Turtle Cove Locality, Slope County, North Dakota, USA	DMNH 96004	Tyler Lyson (Tyler.Lyson@dmns.org)
Axestemys infernalis	70.6	66	Big Turtle Cove Locality, Slope County, North Dakota, USA	DMNH 130951	Tyler Lyson (Tyler.Lyson@dmns.org)
Allopleuron hofmanni	72.1	66	Maastricht, Netherlands	NHMUK 4213	Michael Day (michael.day@nhm.ac.uk)
Kallokibotion bajazidi	72.1	66	Sinpetru, Romania	NHMUK 4925	Michael Day (michael.day@nhm.ac.uk)
Sahonachelys mailakavava	72.1	66	Berivotra Study Area, Boeny County, Madagascar	UA 10581	Lydia Jeanne Raharantarisoa (ralyhanta@yahoo.fr)
Bothremys cooki	72.1	66	Barnsboro, Gloucester County, New Jersey, USA	AMNH FARB 29444	Carl Mehling (cosm@amnh.org)
Nichollsemys baieri	77.9	72.1	Chin Coulee, Alberta, Canada	TMP97.99.1	Don Brinkman (don.brinkman@gov.ab.ca)
Basilemys gaffneyi	76.6	74.5	USA	DMNH 130986	Tyler Lyson (Tyler.Lyson@dmns.org)
Yuraramirim montealtensis	83.6	72.1	Sítio da Serra, Monte Alto-SP, Brazil	MPMA 04-0008/89	cultura@montealto.sp.gov.br
Desmatochelys lowii	97.2	91.9	Fairbury, Nebraska, USA	KUVP 1200	Megan Sims (megan.sims@ku.edu)
Rhinochelys pulchriceps	100.5	99.5	Barnwell, UK	CAMSM B55783	Matt Riley (mlr44@cam.ac.uk)
Galianemys emringeri	100.5	93.9	Al Taouz, Province Kasr-es-Souk, Morocco	AMNH FARB 30035	Carl Mehling (cosm@amnh.org)
Galianemys whitei	100.5	93.9	Al Taouz, Province Kasr-es-Souk, Morocco	AMNH FARB 29987	Carl Mehling (cosm@amnh.org)
Hamadachelys escuilliei	100.5	93.9	Hamada du Guir, Morocco	AMNH FARB 30644; MDE T03	Carl Mehling (cosm@amnh.org)
Dirqadim schaefferi	105	93.9	Hamada du Guir, Morocco	AMNH FARB 30038	Carl Mehling (cosm@amnh.org)
Petrochelys kyrgyzensis	113	100.5	Kylodzhun I locality, Kyrgystan	ZIN PHTF67218	Igor Danilov (igordanilov72@gmail.com)
Bouliachelys suteri	113	100.5	Dunraven Statioon near Hughenden, Queensland, Australia	SAM P41106	Keith Maguire (keith.maguire@samuseum.sa.gov.au)
Araripemys barretoi	113	100.5	Ceará, Brazil	AMNH FARB 24454	Carl Mehling (cosm@amnh.org)
Arundelemys dardeni	125	113	Hotton Locality, near Muirkirk, Maryland, USA	USNM 497740	Amanda Millhous (vertpaleocollections@si.edu)
Sandownia harrisi	125	119	Foreshore at Atherfield Point, Isle of Wight, UK	MIWG 3480	Martin Munt (Martin.Munt@iow.gov.uk)
Naomichelys speciosa	125	113	near Pryor, Montana, USA	FMNH 273	William Simpson (wsimpson@fieldmuseum.org)
Ordosemys sp.	139.8	129.4	Laolanghuoze area, near HangginQi, Inner Mongolia, China	IVPP V12092	Institute of Vertebrate Paleontology and Paleoanthropology general contact (kjc@ivpp.ac.cn)
Uluops uluops	152.1	145	Main Breakfast Bench Quarry, Como Bluff, Wyoming, USA	UCMP 5371	Jacob Van Veldhuizen (Jacob.Vanveldhuizen@colorado.edu)
Jurassichelon oleronensis	152.1	145	l’Ile d’Oléron, near La Morelière, France	PIMUZ AIII 514	Torsten Scheyer (tscheyer@pim.uzh.ch)
Plesiochelys planiceps	152.1	145	Isle of Portland, UK	OUMNH J1582	Hilary Ketchum (hilary.ketchum@oum.ox.ac.uk)
Portlandemys mcdowelli	152.1	145	Isle of Portland, UK	NHMUK 2914	Michael Day (michael.day@nhm.ac.uk)
Plesiochelys bigleri	154.7	152.1	near Courtedoux, A16 Transjurane highway, Switzerland	MJSN T CH007-252	Jérémy Aquetin (jeremy.anquetin@jurassica.ch)
Solnhofia parsonsi	154.7	148.6	Solnhofen region, Germany	TM 4023	Anne Schulp (anne.schulp@naturalis.nl)
Plesiochelys etalloni	154.7	148.6	near Moirans, France	NMB 435	Loic Costeur (loic.costeur@bs.ch)
Annemys sp.	166.1	157.3	Wucaiwan field area, Junggar Basin, Xinjiang, China	IVPP V18106	Institute of Vertebrate Paleontology and Paleoanthropology general contact (kjc@ivpp.ac.cn)
Eileanchelys waldmani	168.3	166.1	Cladach a’Ghlinne, Strathaird Peninsula, Isle of Skye, Scotland	NMS.G.2004.31.15	Stig Walsh (s.walsh@nms.ac.uk)
Xinjiangchelys radiplicatoides	168.3	152.1	Jiangjunmiao turtle bonebed, Junggar Basin, Xinjiang, China	IVPP V9539	Institute of Vertebrate Paleontology and Paleoanthropology general contact (kjc@ivpp.ac.cn)
Kayentachelys aprix	199.3	182.7	Gold Sping, Adeii Eechii Cliffs, Coconino County, Arizona, USA	TMM 43670-2	Jessica Maisano (maisano@utexas.edu)
Australochelys africanus	201.6	190.8	Bormansdrift (133), Clocolan District, Orange Free State, South Africa	BP1 4933	Bruce Rubidge (Bruce.Rubidge@wits.ac.za)
Proganochelys quenstedtii	208.5	201.3	Baerecke and Limpricht Quarry, Halberstadt, Germany	MB 1910.45.2	Daniela Schwarz (daniela.schwarz@mfn.berlin )
