# Supplementary material for: Independent origin of large labyrinth size in turtles
Source: Nat Commun. 2022 Oct 11;13:5807. doi: 10.1038/s41467-022-33091-5 (PMC9553989; doi:10.1038/s41467-022-33091-5)
Supplement: Supplementary file 4 — Supplementary Data 1-20 [file 41467_2022_33091_MOESM4_ESM.zip › Supplementary Data Files 1-20/Dataset 14. Full labyrinth size regression model comparison results using cal3 tree.csv]

Model	AICc.values	deltaAIC	rel.LL	weights	AICc_weight_importance	cum_AICc_weights	evidence_ratio_bestmodel	norm_preference_prob_bestmodel	lambda	R2
skull_box + notwebbed	-266.7351915	0	1	0.147475369	best model	0.147475369	1	0.5	0.889898875	0.896619277
skull_box + skull_geometry + open_water	-266.5564415	0.178749993	0.914502574	0.134866605	non-negligible	0.282341974	1.093490635	0.522328888	0.971622319	0.898933666
skull_box	-266.393543	0.341648496	0.842969714	0.12431727	non-negligible	0.406659244	1.186282239	0.542602514	0.992957724	0.89369271
skull_box + skull_geometry	-265.8869872	0.848204336	0.654357024	0.096501544	non-negligible	0.503160788	1.528217721	0.604464445	0.98338211	0.895629309
skull_box + freshwater	-265.7518828	0.983308708	0.611613731	0.090197961	non-negligible	0.593358749	1.635018884	0.620496078	0.875832849	0.895470752
skull_width	-265.7026283	1.032563249	0.596735314	0.088003761	non-negligible	0.68136251	1.675784853	0.626277876	0.985433835	0.892864225
skull_box + open_water	-264.3408113	2.394380235	0.302041722	0.044543715	non-negligible	0.725906225	3.310800879	0.768024544	0.985802004	0.89380026
skull_box + skull_geometry + notwebbed	-264.3173624	2.417829079	0.298521137	0.044024515	non-negligible	0.76993074	3.349846552	0.770106833	0.93514279	0.896358765
skull_box + terrestrial	-264.2686658	2.466525672	0.291340429	0.042965537	non-negligible	0.812896277	3.432410679	0.774389137	0.920055894	0.893714137
skull_box + skull_geometry + freshwater	-263.504185	3.231006557	0.198790598	0.029316717	non-negligible	0.842212994	5.030418988	0.834174043	0.936793745	0.895407474
skull_box + skull_geometry + open_water + notwebbed	-263.1648656	3.570325936	0.167769718	0.024741901	non-negligible	0.866954895	5.960551246	0.856333218	0.928358372	0.897625174
skull_box + skull_geometry + terrestrial	-263.0788817	3.656309809	0.160709819	0.02370074	non-negligible	0.890655635	6.222395146	0.861541777	0.94506653	0.894906463
skull_box + extremelywebbed	-262.2344603	4.50073121	0.105360697	0.015538108	non-negligible	0.906193743	9.491205232	0.904682067	0.992206113	0.891256867
skull_box + marine	-261.361043	5.374148469	0.068079834	0.010040099	negligible	0.916233841	14.68863748	0.936259602	0.991200974	0.890184443
skull_box + skull_geometry + extremelywebbed	-261.323265	5.411926497	0.066805942	0.009852231	negligible	0.926086072	14.96872836	0.937377606	0.98419551	0.892812803
skull_length	-260.861165	5.87402656	0.05302386	0.007819713	negligible	0.933905786	18.85943426	0.949646098	0.984404484	0.886874772
skull_box + moderatelywebbed	-260.2148867	6.520304791	0.038382548	0.00566048	negligible	0.939566266	26.05350727	0.963036216	0.977721437	0.888761076
skull_box + flippered	-260.0729349	6.662256598	0.035752743	0.005272649	negligible	0.944838915	27.9698823	0.965481392	0.993476243	0.888583512
skull_box + skull_geometry + marine	-259.99503	6.740161475	0.034386861	0.005071215	negligible	0.94991013	29.08087488	0.966756286	0.984264151	0.891201146
skull_box + incomplete	-259.8532972	6.881894346	0.032034329	0.004724274	negligible	0.954634405	31.2165116	0.968960016	0.986443099	0.888308214
skull_box + full	-259.8532972	6.881894346	0.032034329	0.004724274	negligible	0.959358679	31.2165116	0.968960016	0.986443099	0.888308214
skull_box + vertical	-259.7264748	7.008716738	0.030066058	0.004434003	negligible	0.963792682	33.2600963	0.970811524	0.993922105	0.888148943
skull_box + horizontal	-259.7264748	7.008716738	0.030066058	0.004434003	negligible	0.968226685	33.2600963	0.970811524	0.993922105	0.888148943
skull_box + skull_geometry + flippered	-259.2972879	7.437903607	0.024259383	0.003577661	negligible	0.971804347	41.22116359	0.976315196	0.984835746	0.890344833
skull_box + skull_geometry + moderatelywebbed	-259.1383735	7.596817979	0.022406392	0.003304391	negligible	0.975108738	44.63012099	0.978084652	0.974074833	0.890148862
skull_box + skull_geometry + incomplete	-259.0368583	7.698333256	0.021297478	0.003140853	negligible	0.978249591	46.95391685	0.979146646	0.980559658	0.890023492
skull_box + skull_geometry + full	-259.0368583	7.698333256	0.021297478	0.003140853	negligible	0.981390445	46.95391685	0.979146646	0.980559658	0.890023492
skull_box + digging	-258.9635259	7.77166563	0.020530723	0.003027776	negligible	0.984418221	48.70748989	0.979882307	0.993486077	0.887185983
skull_box + skull_geometry + vertical	-258.9033934	7.831798165	0.019922629	0.002938097	negligible	0.987356318	50.19417994	0.98046653	0.984641821	0.889858447
skull_box + skull_geometry + horizontal	-258.9033934	7.831798165	0.019922629	0.002938097	negligible	0.990294415	50.19417994	0.98046653	0.984641821	0.889858447
skull_box + skull_geometry + digging	-258.3184938	8.41669775	0.014870902	0.002193092	negligible	0.992487506	67.24541752	0.985347002	0.983993215	0.889132224
skull_box + minorlywebbed	-258.1375881	8.597603433	0.013584828	0.002003427	negligible	0.994490934	73.61153334	0.986597246	0.987690004	0.886134173
skull_box + skull_geometry + minorlywebbed	-257.8370447	8.898146803	0.011689393	0.001723898	negligible	0.996214831	85.54763895	0.98844567	0.978235165	0.888530855
skull_box + bottom_dwelling	-257.5855175	9.149674035	0.010307979	0.001520173	negligible	0.997735004	97.01222657	0.989797191	0.991921475	0.885425664
skull_box + skull_geometry + freshwater + terrestrial	-257.2008265	9.534364971	0.008504307	0.001254176	negligible	0.99898918	117.5874704	0.991567406	0.944426319	0.890529784
skull_box + skull_geometry + bottom_dwelling	-256.7693923	9.965799196	0.006854159	0.00101082	negligible	1	145.896811	0.9931925	0.982916559	0.887185608
skull_height	-219.7832449	46.95194667	6.38E-11	9.40E-12	negligible	1	15685041635	1	0.945783646	0.820523357
skull_geometry	-88.87209952	177.863092	2.39E-39	3.52E-40	negligible	1	4.19E+38	1	0.989500611	0.218701855
flippered	-69.58207931	197.1531122	1.54E-43	2.28E-44	negligible	1	6.48E+42	1	0.882831665	0.029609445
1	-69.00059492	197.7345966	1.15E-43	1.70E-44	negligible	1	8.66E+42	1	0.9180041	0
marine	-68.75507423	197.9801173	1.02E-43	1.51E-44	negligible	1	9.79E+42	1	0.896573319	0.020550366
open_water	-68.53204174	198.2031498	9.14E-44	1.35E-44	negligible	1	1.09E+43	1	0.896186918	0.018092804
incomplete	-66.7691696	199.9660219	3.78E-44	5.58E-45	negligible	1	2.64E+43	1	0.889133394	-0.001550273
full	-66.7691696	199.9660219	3.78E-44	5.58E-45	negligible	1	2.64E+43	1	0.889133394	-0.001550273
notwebbed	-66.21144514	200.5237464	2.86E-44	4.22E-45	negligible	1	3.49E+43	1	0.887174815	-0.007846261
extremelywebbed	-65.58077722	201.1544143	2.09E-44	3.08E-45	negligible	1	4.79E+43	1	0.922717836	-0.015013381
minorlywebbed	-65.33826124	201.3969303	1.85E-44	2.73E-45	negligible	1	5.40E+43	1	0.893434032	-0.017782961
terrestrial	-65.13361129	201.6015802	1.67E-44	2.46E-45	negligible	1	5.99E+43	1	0.876719901	-0.020125983
horizontal	-64.78974465	201.9454469	1.41E-44	2.07E-45	negligible	1	7.11E+43	1	0.920614263	-0.024075037
vertical	-64.78974465	201.9454469	1.41E-44	2.07E-45	negligible	1	7.11E+43	1	0.920614263	-0.024075037
digging	-64.47576345	202.2594281	1.20E-44	1.77E-45	negligible	1	8.32E+43	1	0.917304205	-0.02769423
moderatelywebbed	-63.43567128	203.2995202	7.15E-45	1.05E-45	negligible	1	1.40E+44	1	0.916019679	-0.039774757
freshwater	-63.43370518	203.3014863	7.14E-45	1.05E-45	negligible	1	1.40E+44	1	0.908786383	-0.039797727
bottom_dwelling	-62.49255116	204.2426404	4.46E-45	6.58E-46	negligible	1	2.24E+44	1	0.916157632	-0.050851686
