# Supplementary material for: Independent origin of large labyrinth size in turtles
Source: Nat Commun. 2022 Oct 11;13:5807. doi: 10.1038/s41467-022-33091-5 (PMC9553989; doi:10.1038/s41467-022-33091-5)
Supplement: Supplementary file 4 — Supplementary Data 1-20 [file 41467_2022_33091_MOESM4_ESM.zip › Supplementary Data Files 1-20/Dataset 19. sliders.amniotes.csv]

LM	V1	V2	V3
ASC 2	1	2	3
ASC 3	2	3	4
ASC 4	3	4	5
ASC 5	4	5	6
ASC 6	5	6	7
ASC 7	6	7	8
ASC 8	7	8	9
ASC 9	8	9	10
ASC 10	9	10	11
ASC 11	10	11	12
ASC 12	11	12	13
ASC 13	12	13	14
ASC 14	13	14	15
ASC 15	14	15	16
ASC 16	15	16	17
ASC 17	16	17	18
ASC 18	17	18	19
ASC 19	18	19	20
ASC 20	19	20	21
ASC 21	20	21	22
ASC 22	21	22	23
ASC 23	22	23	24
ASC 24	23	24	25
ASC 25	24	25	26
ASC 26	25	26	27
ASC 27	26	27	28
ASC 28	27	28	29
ASC 29	28	29	30
ASC 30	29	30	31
ASC 31	30	31	32
ASC 32	31	32	33
ASC 33	32	33	34
ASC 34	33	34	35
ASC 35	34	35	36
ASC 36	35	36	37
ASC 37	36	37	38
ASC 38	37	38	39
ASC 39	38	39	40
ASC 40	39	40	41
ASC 41	40	41	42
ASC 42	41	42	43
ASC 43	42	43	44
ASC 44	43	44	45
ASC 45	44	45	46
ASC 46	45	46	47
ASC 47	46	47	48
ASC 48	47	48	49
ASC 49	48	49	50
ASC 50	49	50	51
ASC 51	50	51	52
ASC 52	51	52	53
ASC 53	52	53	54
ASC 54	53	54	55
ASC 55	54	55	56
ASC 56	55	56	57
ASC 57	56	57	58
ASC 58	57	58	59
ASC 59	58	59	60
ASC 60	59	60	61
ASC 61	60	61	62
ASC 62	61	62	63
ASC 63	62	63	64
ASC 64	63	64	65
ASC 65	64	65	66
ASC 66	65	66	67
ASC 67	66	67	68
ASC 68	67	68	69
ASC 69	68	69	70
ASC 70	69	70	71
ASC 71	70	71	72
ASC 72	71	72	73
ASC 73	72	73	74
ASC 74	73	74	75
ASC 75	74	75	76
ASC 76	75	76	77
ASC 77	76	77	78
ASC 78	77	78	79
ASC 79	78	79	80
ASC 80	79	80	81
ASC 81	80	81	82
LSC 2	85	86	87
LSC 3	86	87	88
LSC 4	87	88	89
LSC 5	88	89	90
LSC 6	89	90	91
LSC 7	90	91	92
LSC 8	91	92	93
LSC 9	92	93	94
LSC 10	93	94	95
LSC 11	94	95	96
LSC 12	95	96	97
LSC 13	96	97	98
LSC 14	97	98	99
LSC 15	98	99	100
LSC 16	99	100	101
LSC 17	100	101	102
LSC 18	101	102	103
LSC 19	102	103	104
LSC 20	103	104	105
LSC 21	104	105	106
LSC 22	105	106	107
LSC 23	106	107	108
LSC 24	107	108	109
LSC 25	108	109	110
LSC 26	109	110	111
LSC 27	110	111	112
LSC 28	111	112	113
LSC 29	112	113	114
LSC 30	113	114	115
LSC 31	114	115	116
LSC 32	115	116	117
LSC 33	116	117	118
LSC 34	117	118	119
LSC 35	118	119	120
LSC 36	119	120	121
LSC 37	120	121	122
LSC 38	121	122	123
LSC 39	122	123	124
LSC 40	123	124	125
LSC 41	124	125	126
LSC 42	125	126	127
LSC 43	126	127	128
LSC 44	127	128	129
LSC 45	128	129	130
LSC 46	129	130	131
LSC 47	130	131	132
LSC 48	131	132	133
LSC 49	132	133	134
LSC 50	133	134	135
LSC 51	134	135	136
LSC 52	135	136	137
LSC 53	136	137	138
LSC 54	137	138	139
LSC 55	138	139	140
LSC 56	139	140	141
LSC 57	140	141	142
LSC 58	141	142	143
LSC 59	142	143	144
LSC 60	143	144	145
LSC 61	144	145	146
LSC 62	145	146	147
LSC 63	146	147	148
LSC 64	147	148	149
LSC 65	148	149	150
LSC 66	149	150	151
LSC 67	150	151	152
LSC 68	151	152	153
LSC 69	152	153	154
LSC 70	153	154	155
LSC 71	154	155	156
LSC 72	155	156	157
LSC 73	156	157	158
LSC 74	157	158	159
LSC 75	158	159	160
LSC 76	159	160	161
LSC 77	160	161	162
PSC 2	165	166	167
PSC 3	166	167	168
PSC 4	167	168	169
PSC 5	168	169	170
PSC 6	169	170	171
PSC 7	170	171	172
PSC 8	171	172	173
PSC 9	172	173	174
PSC 10	173	174	175
PSC 11	174	175	176
PSC 12	175	176	177
PSC 13	176	177	178
PSC 14	177	178	179
PSC 15	178	179	180
PSC 16	179	180	181
PSC 17	180	181	182
PSC 18	181	182	183
PSC 19	182	183	184
PSC 20	183	184	185
PSC 21	184	185	186
PSC 22	185	186	187
PSC 23	186	187	188
PSC 24	187	188	189
PSC 25	188	189	190
PSC 26	189	190	191
PSC 27	190	191	192
PSC 28	191	192	193
PSC 29	192	193	194
PSC 30	193	194	195
PSC 31	194	195	196
PSC 32	195	196	197
PSC 33	196	197	198
PSC 34	197	198	199
PSC 35	198	199	200
PSC 36	199	200	201
PSC 37	200	201	202
PSC 38	201	202	203
PSC 39	202	203	204
PSC 40	203	204	205
PSC 41	204	205	206
PSC 42	205	206	207
PSC 43	206	207	208
PSC 44	207	208	209
PSC 45	208	209	210
PSC 46	209	210	211
PSC 47	210	211	212
PSC 48	211	212	213
PSC 49	212	213	214
PSC 50	213	214	215
PSC 51	214	215	216
PSC 52	215	216	217
PSC 53	216	217	218
PSC 54	217	218	219
PSC 55	218	219	220
PSC 56	219	220	221
PSC 57	220	221	222
PSC 58	221	222	223
PSC 59	222	223	224
PSC 60	223	224	225
PSC 61	224	225	226
PSC 62	225	226	227
PSC 63	226	227	228
PSC 64	227	228	229
PSC 65	228	229	230
PSC 66	229	230	231
PSC 67	230	231	232
PSC 68	231	232	233
PSC 69	232	233	234
