# Supplementary material for: Independent origin of large labyrinth size in turtles
Source: Nat Commun. 2022 Oct 11;13:5807. doi: 10.1038/s41467-022-33091-5 (PMC9553989; doi:10.1038/s41467-022-33091-5)
Supplement: Supplementary file 4 — Supplementary Data 1-20 [file 41467_2022_33091_MOESM4_ESM.zip › Supplementary Data Files 1-20/Dataset 1. MorphoSource details.xlsx]

## Sheet: Sheet1
Supplementary Data 1. Specimens used in this study and availability of tomographic data for each specimen. Download status refers to MorphoSource, and Download reviewers are email addresses of people currently listed as responsible for reviewing download requests. Note request should always be granted, but restriction policy via download requests allows museums to track digital specimen work.
Species (turtles)	Specimen	CT scan deposition or availability	Download status	Dowload reviewer at MorphoSource
Adocus lineolatus	CMM 60-15	www.morphosource.org/concern/media/000374477; CT data linked on MorphoSource	restricted	serjoscha.evers@googlemail.com
Aldabrachelys gigantea	NHMUK 77.11.12.2	www.morphosource.org/concern/media/000372649; CT data linked on MorphoSource	open download	NA
Allaeochelys libyca	BSPG 1991 II 130	www.morphosource.org/concern/media/000372704; CT data linked on MorphoSource	open download	NA
Allopleuron hofmanni	NHMUK 4213	www.morphosource.org/concern/media/000372711; CT data linked on MorphoSource	open download	NA
Amyda cartilaginea	FMNH 244117	www.morphosource.org/concern/media/000372714; CT data linked on MorphoSource	restricted	jjones@fieldmuseum.org; jmata@fieldmuseum.org; slbaumgart@uchicago.edu; kwebbink@fieldmuseum.org
Annemys sp.	IVPP V18106	www.morphosource.org/concern/media/000374487; CT data available on Digimorph: http://digimorph.org/specimens/Annemys_sp/	open download	NA
Apalone mutica	FHSM 2746	www.morphosource.org/concern/media/000372859; CT data linked on MorphoSource	open download	NA
Apalone spinifera	FMNH 22178	www.morphosource.org/concern/media/000372723; CT data linked on MorphoSource	restricted	jjones@fieldmuseum.org; jmata@fieldmuseum.org; slbaumgart@uchicago.edu; kwebbink@fieldmuseum.org
Apalone spinifera	YPM VZ 12970	www.morphosource.org/concern/media/000376184; CT data linked on MorphoSource	restricted	gregory.watkins-colwell@yale.edu
Araiochelys hirayamai	AMNH FARB 30778	www.morphosource.org/concern/media/000372729; CT data linked on MorphoSource	restricted	oleary@amnh.org
Araripemys barretoi	AMNH FARB 24454	www.morphosource.org/concern/media/000372735; CT data linked on MorphoSource	restricted	oleary@amnh.org
Argillochelys antiqua	NHMUK 38955	www.morphosource.org/concern/media/000372741; CT data linked on MorphoSource	open download	NA
Argillochelys antiqua	NHMUK 41636	www.morphosource.org/concern/media/000372747; CT data linked on MorphoSource	open download	NA
Arundelemys dardeni	USNM 497740	www.morphosource.org/concern/media/000351409; CT data linked on MorphoSource	open download	NA
Australochelys africanus	BP1 4933	www.morphosource.org/concern/media/000372840; CT data linked on MorphoSource	open download	NA
Axestemys infernalis	DMNH 130951	www.morphosource.org/concern/media/000374575; CT scans deposited at DMNH, restricted due to ongoing research	restricted	serjoscha.evers@googlemail.com
Basilemys gaffneyi	DMNH 130986	www.morphosource.org/concern/media/000374585; CT scans deposited at DMNH, restricted due to ongoing research	restricted	serjoscha.evers@googlemail.com
Batagur baska	NHMUK 67.9.28.7	www.morphosource.org/concern/media/000372843; CT data linked on MorphoSource	open download	NA
Bothremys cooki	AMNH FARB 29444	www.morphosource.org/concern/media/000372856; CT data linked on MorphoSource	restricted	oleary@amnh.org
Bothremys maghrebiana	AMNH FARB 30234	www.morphosource.org/concern/media/000372868; CT data linked on MorphoSource	restricted	oleary@amnh.org
Bouliachelys suteri	SAM P41106	www.morphosource.org/concern/media/000376761; no permission to upload scan, shared with us by Marc Jones	open download	NA
Caretta caretta	GPIT PV 122905	www.morphosource.org/concern/media/000376190; CT data linked on MorphoSource	open download	NA
Caretta caretta	NHMUK 1938.1.9.1	www.morphosource.org/concern/media/000372897; CT data linked on MorphoSource	open download	NA
Caretta caretta	NHMUK 1940.3.15.1	www.morphosource.org/concern/media/000373007; CT data linked on MorphoSource	open download	NA
Caretta caretta	CSIP XT757-07	www.morphosource.org/concern/media/000377054; no permission to upload scan, shared with us by Marc Jones	open download	NA
Carettochelys insculpta	NHMUK 1903.7.10.1	www.morphosource.org/concern/media/000373016; CT data linked on MorphoSource	open download	NA
Chelodina oblonga	NHMUK 64.12.22	www.morphosource.org/concern/media/000373025; CT data linked on MorphoSource	open download	NA
Chelonia mydas	NHMUK 1969.776	www.morphosource.org/concern/media/000373031; CT data linked on MorphoSource	open download	NA
Chelonoidis sp.	SMF 67582	www.morphosource.org/concern/media/000373040; CT data linked on MorphoSource	open download	NA
Chelus fimbriatus	GPIT IW 1147	www.morphosource.org/concern/media/000377070; CT data linked on MorphoSource	open download	NA
Chelus fimbriatus	NHMUK 81.9.27.4	www.morphosource.org/concern/media/000373046; CT data linked on MorphoSource	open download	NA
Chelydra serpentina	YPM VZ 14442	www.morphosource.org/concern/media/000376196; CT data linked on MorphoSource	restricted	gregory.watkins-colwell@yale.edu
Chelydra serpentina	UFR VP1	www.morphosource.org/concern/media/000421636; CT data available on MorphoBank in Project 3143	open download	NA
Chelydropsis murchisoni	BSPG 1980 I 158	www.morphosource.org/concern/media/000373055; CT data linked on MorphoSource	open download	NA
Chitra chitra	NHMUK 1936.12.16.1	www.morphosource.org/concern/media/000373061; CT data linked on MorphoSource	open download	NA
Chrysemys picta	NHMUK 76.1.31.19	www.morphosource.org/concern/media/000373070; CT data linked on MorphoSource	open download	NA
Claudius angustatus	SMNS 14380	www.morphosource.org/concern/media/000373073; CT data linked on MorphoSource	open download	NA
Clemmys guttata	FMNH 22114	www.morphosource.org/concern/media/000373079; CT data linked on MorphoSource	restricted	jjones@fieldmuseum.org; jmata@fieldmuseum.org; slbaumgart@uchicago.edu; kwebbink@fieldmuseum.org
Cuora amboinensis	NHMUK 69.42.145	www.morphosource.org/concern/media/000373088; CT data linked on MorphoSource	open download	NA
Cuora amboinensis	PCHP 5077	www.morphosource.org/concern/media/000373106; CT data linked on MorphoSource	open download	NA
Cuora amboinensis	SMNS 4867-2	www.morphosource.org/concern/media/000376202; CT data linked on MorphoSource	open download	NA
Cuora flavomarginata	FMNH 21515	www.morphosource.org/concern/media/000373109; CT data linked on MorphoSource	restricted	jjones@fieldmuseum.org; jmata@fieldmuseum.org; slbaumgart@uchicago.edu; kwebbink@fieldmuseum.org
Cuora mouhotii	SMF 71599	www.morphosource.org/concern/media/000373121; CT data linked on MorphoSource	open download	NA
Cyclanorbis senegalensis	NHMUK 65.5.9.21	www.morphosource.org/concern/media/000373160; CT data linked on MorphoSource	open download	NA
Cyclemys dentata	NHMUK 97.11.22.3	www.morphosource.org/concern/media/000373166; CT data linked on MorphoSource	open download	NA
Cycloderma frenatum	NHMUK 84.2.4.1	www.morphosource.org/concern/media/000373169; CT data linked on MorphoSource	open download	NA
Deirochelys reticularia	FMNH 98754	www.morphosource.org/concern/media/000373240; CT data linked on MorphoSource	restricted	jjones@fieldmuseum.org; jmata@fieldmuseum.org; slbaumgart@uchicago.edu; kwebbink@fieldmuseum.org
Dermatemys mawii	SMF 59463	www.morphosource.org/concern/media/000373255; CT data linked on MorphoSource	open download	NA
Dermochelys coriacea	FMNH 171756	www.morphosource.org/concern/media/000373261; CT data linked on MorphoSource	restricted	jjones@fieldmuseum.org; jmata@fieldmuseum.org; slbaumgart@uchicago.edu; kwebbink@fieldmuseum.org
Dermochelys coriacea	GPIT 1476	www.morphosource.org/concern/media/000376208; CT data linked on MorphoSource	open download	NA
Dermochelys coriacea	SMF 62797	www.morphosource.org/concern/media/000376797; CT data available on MorphoBank in Project 3142	open download	NA
Dermochelys coriacea	UMZC R3031	www.morphosource.org/concern/media/000373268; CT data linked on MorphoSource	open download	NA
Desmatochelys lowii	KUVP 1200	www.morphosource.org/concern/media/000374709; CT data available on MorphoBank in Project 3146	open download	NA
Dirqadim schaefferi	AMNH FARB 30038	www.morphosource.org/concern/media/000374493; CT data linked on MorphoSource	restricted	oleary@amnh.org
Eileanchelys waldmani	NMS.G.2004.31.15	www.morphosource.org/concern/media/000373283; CT data linked on MorphoSource	open download	NA
Elseya dentata	NHMUK 76.5.19.77	www.morphosource.org/concern/media/000373404; CT data linked on MorphoSource	open download	NA
Emydoidea blandingii	FMNH 22144	www.morphosource.org/concern/media/000373407; CT data linked on MorphoSource	restricted	jjones@fieldmuseum.org; jmata@fieldmuseum.org; slbaumgart@uchicago.edu; kwebbink@fieldmuseum.org
Emydura subglobosa	GPIT PV 122906	www.morphosource.org/concern/media/000376214; CT data linked on MorphoSource	open download	NA
Emydura subglobosa	PIMUZ 2009.37	www.morphosource.org/concern/media/000373416; CT data linked on MorphoSource	open download	NA
Emys orbicularis	SMF 1987	www.morphosource.org/concern/media/000373422; CT data linked on MorphoSource	open download	NA
Emys orbicularis	SMNS 11390	www.morphosource.org/concern/media/000376220; CT data linked on MorphoSource	open download	NA
Eochelone brabantica	IRSNB R0061	www.morphosource.org/concern/media/000374606; CT data available via RBINS Virtual Collections	open download	NA
Eretmochelys imbricata	FMNH 22242	www.morphosource.org/concern/media/000373425; CT data linked on MorphoSource	restricted	jjones@fieldmuseum.org; jmata@fieldmuseum.org; slbaumgart@uchicago.edu; kwebbink@fieldmuseum.org
Eretmochelys imbricata	NMB C2417	www.morphosource.org/concern/media/000373437; CT data available on MorphoBank in Project 3145	open download	NA
Eubaena cephalica	DMNH 96004	www.morphosource.org/concern/media/000373447; CT data linked on MorphoSource	open download	NA
Galianemys emringeri	AMNH FARB 30035	www.morphosource.org/concern/media/000373453; CT data linked on MorphoSource	restricted	oleary@amnh.org
Galianemys whitei	AMNH FARB 29987	www.morphosource.org/concern/media/000373459; CT data linked on MorphoSource	restricted	oleary@amnh.org
Geoclemys hamiltonii	NHMUK 87.9.30.1	www.morphosource.org/concern/media/000373465; CT data linked on MorphoSource	open download	NA
Geoemyda spengleri	FMNH 260381	www.morphosource.org/concern/media/000373468; CT data linked on MorphoSource	restricted	jjones@fieldmuseum.org; jmata@fieldmuseum.org; slbaumgart@uchicago.edu; kwebbink@fieldmuseum.org
Glyptemys insculpta	FMNH 22240	www.morphosource.org/concern/media/000373474; CT data linked on MorphoSource	restricted	jjones@fieldmuseum.org; jmata@fieldmuseum.org; slbaumgart@uchicago.edu; kwebbink@fieldmuseum.org
Glyptemys muhlenbergii	UF 85274	www.morphosource.org/concern/media/000374724; CT data available on Digimorph	open download	NA
Gopherus agassizii	FMNH 216746	www.morphosource.org/concern/media/000373484; CT data linked on MorphoSource	restricted	jjones@fieldmuseum.org; jmata@fieldmuseum.org; slbaumgart@uchicago.edu; kwebbink@fieldmuseum.org
Gopherus flavomarginatus	FMNH 98916	www.morphosource.org/concern/media/000373490; CT data linked on MorphoSource	restricted	jjones@fieldmuseum.org; jmata@fieldmuseum.org; slbaumgart@uchicago.edu; kwebbink@fieldmuseum.org
Graptemys geographica	NHMUK 55.12.6.11	www.morphosource.org/concern/media/000373493; CT data linked on MorphoSource	open download	NA
Graptemys pseudogeographica	SMNS 3702	www.morphosource.org/concern/media/000377076; CT data linked on MorphoSource	open download	NA
Hamadachelys escuilliei	AMNH FARB 30644	www.morphosource.org/concern/media/000373502; CT data linked on MorphoSource	restricted	oleary@amnh.org
Hamadachelys escuilliei	MDE T03	www.morphosource.org/concern/media/000376768 ; CT data available on Digimorph	open download	NA
Heosemys annandalii	FMNH 260389	www.morphosource.org/concern/media/000373505; CT data linked on MorphoSource	restricted	jjones@fieldmuseum.org; jmata@fieldmuseum.org; slbaumgart@uchicago.edu; kwebbink@fieldmuseum.org
Homopus areolatus	OUMNH 9403	www.morphosource.org/concern/media/000373514; CT data linked on MorphoSource	restricted	hilary.ketchum@oum.ox.ac.uk; duncan.murdock@oum.ox.ac.uk; mark.carnall@oum.ox.ac.uk
Hydromedusa tectifera	SMF 70500	www.morphosource.org/concern/media/000373520; CT data linked on MorphoSource	open download	NA
Indotestudo elongata	SMF 71585	www.morphosource.org/concern/media/000373523; CT data linked on MorphoSource	open download	NA
Indotestudo forstenii	SMF 73257	www.morphosource.org/concern/media/000373534; CT data linked on MorphoSource	open download	NA
Jurassichelon oleronensis	PIMUZ AIII 514	www.morphosource.org/concern/media/000374655; no permission to upload scan, shared with us by J. Anquetin	open download	NA
Kallokibotion bajazidi	NHMUK 4925	www.morphosource.org/concern/media/000373541; CT data linked on MorphoSource	open download	NA
Kayentachelys aprix	TMM 43670-2	www.morphosource.org/concern/media/000374500; CT data linked on MorphoSource	open download	NA
Kinixys erosa	SMF 40166	www.morphosource.org/concern/media/000373547; CT data linked on MorphoSource	open download	NA
Kinosternon baurii	FMNH 211705	www.morphosource.org/concern/media/000373557; CT data linked on MorphoSource	restricted	jjones@fieldmuseum.org; jmata@fieldmuseum.org; slbaumgart@uchicago.edu; kwebbink@fieldmuseum.org
Kinosternon hirtipes	UF H 45035	www.morphosource.org/concern/media/000373560; CT data linked on MorphoSource	open download	NA
Kinosternon scorpioides	SMF 71893	www.morphosource.org/concern/media/000373569; CT data linked on MorphoSource	open download	NA
Kinosternon subrubrum	FMNH 211711	www.morphosource.org/concern/media/000373575; CT data linked on MorphoSource	restricted	jjones@fieldmuseum.org; jmata@fieldmuseum.org; slbaumgart@uchicago.edu; kwebbink@fieldmuseum.org
Kinosternon subrubrum	YPM VZ 10089	www.morphosource.org/concern/media/000376226; CT data linked on MorphoSource	restricted	gregory.watkins-colwell@yale.edu
Labrostochelys galkini	AMNH FARB 30043	www.morphosource.org/concern/media/000373581; CT data linked on MorphoSource	restricted	oleary@amnh.org
Lapparentemys vilavilensis	AMNH FARB 14444	www.morphosource.org/concern/media/000373587; CT data linked on MorphoSource	restricted	oleary@amnh.org
Latentemys plowdeni	NHMUK 11998	www.morphosource.org/concern/media/000374506; CT data linked on MorphoSource	open download	NA
Lepidochelys kempii	CSIP M009-08	www.morphosource.org/concern/media/000377067; no permission to upload scan, shared with us by M. Jones	open download	NA
Lepidochelys olivacea	SMNS 11070	www.morphosource.org/concern/media/000373597; CT data linked on MorphoSource	open download	NA
Lissemys punctata	SMF 74141	www.morphosource.org/concern/media/000373633; CT data linked on MorphoSource	open download	NA
Macrochelys temminckii	FMNH 22111	www.morphosource.org/concern/media/000373661; CT data linked on MorphoSource	restricted	jjones@fieldmuseum.org; jmata@fieldmuseum.org; slbaumgart@uchicago.edu; kwebbink@fieldmuseum.org
Malaclemys terrapin	SMF 36419	www.morphosource.org/concern/media/000373670; CT data linked on MorphoSource	open download	NA
Malacochersus tornieri	SMF 58702	www.morphosource.org/concern/media/000373679; CT data linked on MorphoSource	open download	NA
Malayemys subtrijuga	NHMUK 1920.1.20.2545	www.morphosource.org/concern/media/000373685; CT data linked on MorphoSource	open download	NA
Manouria impressa	SMF 69777	www.morphosource.org/concern/media/000373699; CT data linked on MorphoSource	open download	NA
Mauremys leprosa	NHMUK unnumbered	www.morphosource.org/concern/media/000373705; CT data linked on MorphoSource	open download	NA
Meiolania platyceps	NHMUK 682	www.morphosource.org/concern/media/000373712; CT data linked on MorphoSource	open download	NA
Morenia ocellata	NHMUK 87.3.11.7	www.morphosource.org/concern/media/000373715; CT data linked on MorphoSource	open download	NA
Naomichelys speciosa	FMNH 273	www.morphosource.org/concern/media/000373728; CT data linked on MorphoSource	restricted	sgrant@fieldmuseum.org; kwebbink@fieldmuseum.org; wsimpson@fieldmuseum.org
Natator depressus	WAM R112123	www.morphosource.org/concern/media/000374749; no permission for upload, scan shared by M. Jones & R. Chatterji	open download	NA
Nichollsemys baieri	TMP97.99.1	www.morphosource.org/concern/media/000374515; CT data linked on MorphoSource	open download	NA
Notochelys platynota	FMNH 224048	www.morphosource.org/concern/media/000373731; CT data linked on MorphoSource	restricted	jjones@fieldmuseum.org; jmata@fieldmuseum.org; slbaumgart@uchicago.edu; kwebbink@fieldmuseum.org
Ordosemys sp.	IVPP V12092	www.morphosource.org/concern/media/000374521; CT data linked on MorphoSource	open download	NA
Orlitia borneensis	NHMUK 1949.3.4.29	www.morphosource.org/concern/media/000373737; CT data linked on MorphoSource	open download	NA
Pangshura tecta	NHMUK 1889.2.6.1	www.morphosource.org/concern/media/000373743; CT data linked on MorphoSource	open download	NA
Pelodiscus sinensis	GPIT PV 122907	www.morphosource.org/concern/media/000373752; CT data linked on MorphoSource	open download	NA
Pelomedusa subrufa	SMF 70504	www.morphosource.org/concern/media/000373758; CT data linked on MorphoSource	open download	NA
Peltocephalus dumerilianus	SMF 55470	www.morphosource.org/concern/media/000373764; CT data linked on MorphoSource	open download	NA
Pelusios niger	SMNS 4625	www.morphosource.org/concern/media/000376232; CT data linked on MorphoSource	open download	NA
Petrochelys kyrgyzensis	ZIN PHTF67218	www.morphosource.org/concern/media/000373770; CT data linked on MorphoSource	open download	NA
Phosphatochelys tedfordi	AMNH FARB 30008	www.morphosource.org/concern/media/000373776; CT data linked on MorphoSource	restricted	oleary@amnh.org
Phrynops geoffroanus	SMF 45470	www.morphosource.org/concern/media/000373782; CT data linked on MorphoSource	open download	NA
Phrynops hilarii	NHMUK 91.3.16.1	www.morphosource.org/concern/media/000373785; CT data linked on MorphoSource	open download	NA
Platemys platycephala	SMNS unnumbered	www.morphosource.org/concern/media/000377082; CT data linked on MorphoSource	open download	NA
Platysternon megacephalum	NCSM 76497	www.morphosource.org/concern/media/000373794; CT data linked on MorphoSource	open download	NA
Platysternon megacephalum	YPM VZ 12559	www.morphosource.org/concern/media/000376244; CT data linked on MorphoSource	restricted	gregory.watkins-colwell@yale.edu
Platysternon megacephalum	SMF 69684	www.morphosource.org/concern/media/000373800; CT data linked on MorphoSource	open download	NA
Plesiochelys bigleri	MJSN T CH007-252	www.morphosource.org/concern/media/000374644; no permission to upload scan, shared with us by J. Anquetin	open download	NA
Plesiochelys etalloni	NMB 435	www.morphosource.org/concern/media/000374665; no permission to upload scan, shared with us by J. Anquetin	open download	NA
Plesiochelys planiceps	OUMNH J1582	www.morphosource.org/concern/media/000373811; CT data linked on MorphoSource	restricted	hilary.ketchum@oum.ox.ac.uk; duncan.murdock@oum.ox.ac.uk; mark.carnall@oum.ox.ac.uk
Podocnemis erythrocephala	SMNS 6063	www.morphosource.org/concern/media/000376238; CT data linked on MorphoSource	open download	NA
Podocnemis expansa	LIRP HERP 0001	www.morphosource.org/concern/media/000376778; CT data linked on MorphoSource	open download	NA
Podocnemis unifilis	FMNH 45657	www.morphosource.org/concern/media/000373932; CT data linked on MorphoSource	restricted	jjones@fieldmuseum.org; jmata@fieldmuseum.org; slbaumgart@uchicago.edu; kwebbink@fieldmuseum.org
Podocnemis unifilis	NHMUK 60.4.16.9	www.morphosource.org/concern/media/000373923; CT data linked on MorphoSource	open download	NA
Portlandemys mcdowelli	NHMUK 2914	www.morphosource.org/concern/media/000373938; CT data linked on MorphoSource	open download	NA
Proganochelys quenstedtii	MB 1910.45.2	www.morphosource.org/concern/media/000377049; no permission to upload scan, shared with us by S. Lautenschlager	open download	NA
Psammobates tentorius	SMF 57142	www.morphosource.org/concern/media/000373944; CT data linked on MorphoSource	open download	NA
Pseudemys concinna	FMNH 22146	www.morphosource.org/concern/media/000373947; CT data linked on MorphoSource	restricted	jjones@fieldmuseum.org; jmata@fieldmuseum.org; slbaumgart@uchicago.edu; kwebbink@fieldmuseum.org
Pseudemys floridana	FMNH 8222	www.morphosource.org/concern/media/000373956; CT data linked on MorphoSource	restricted	jjones@fieldmuseum.org; jmata@fieldmuseum.org; slbaumgart@uchicago.edu; kwebbink@fieldmuseum.org
Puppigerus camperi	IRSNB R0074	www.morphosource.org/concern/media/000374619; CT data available via RBINS Virtual Collections	open download	NA
Puppigerus camperi	IRSNB R0076	www.morphosource.org/concern/media/000374633; CT data available via RBINS Virtual Collections	open download	NA
Rhinochelys pulchriceps	CAMSM B55775	www.morphosource.org/concern/media/000057624; CT data linked on MorphoSource	open download	NA
Rhinochelys pulchriceps	CAMSM B55783	www.morphosource.org/concern/media/000373959; CT data linked on MorphoSource	open download	NA
Rhinoclemmys melanosterna	FMNH 44446	www.morphosource.org/concern/media/000373965 ; CT data linked on MorphoSource	restricted	jjones@fieldmuseum.org; jmata@fieldmuseum.org; slbaumgart@uchicago.edu; kwebbink@fieldmuseum.org
Rhinoclemmys pulcherrima	PCHP_unnumbered	www.morphosource.org/concern/media/000373971; CT data linked on MorphoSource	open download	NA
Sacalia quadriocellata	NCSM 13265	www.morphosource.org/concern/media/000373977; CT data linked on MorphoSource	open download	NA
Sahonachelys mailakavava	UA 10581	www.morphosource.org/concern/media/000170594; CT data linked on MorphoSource	open download	NA
Sandownia harrisi	MIWG 3480	www.morphosource.org/concern/media/000373980; CT data linked on MorphoSource	open download	NA
Shweboemys pilgrimi	NHMUK 8432	www.morphosource.org/concern/media/000373989; CT data linked on MorphoSource	open download	NA
Siebenrockiella crassicollis	NHMUK 1894.9.2.47	www.morphosource.org/concern/media/000373995; CT data linked on MorphoSource	open download	NA
Solnhofia parsonsi	TM 4023	www.morphosource.org/concern/media/000374024; CT data linked on MorphoSource	open download	NA
Staurotypus salvinii	NHMUK 1879.1.7.5	www.morphosource.org/concern/media/000374079; CT data linked on MorphoSource	open download	NA
Stereogenys cromeri	NHMUK 3189	www.morphosource.org/concern/media/000374088; CT data linked on MorphoSource	open download	NA
Stereogenys cromeri	NHMUK 3190	www.morphosource.org/concern/media/000374096; CT data linked on MorphoSource	open download	NA
Sternotherus minor	FMNH 211696	www.morphosource.org/concern/media/000374106; CT data linked on MorphoSource	restricted	jjones@fieldmuseum.org; jmata@fieldmuseum.org; slbaumgart@uchicago.edu; kwebbink@fieldmuseum.org
Sternotherus odoratus	OUMNH 2017070002	www.morphosource.org/concern/media/000374150; CT data linked on MorphoSource	restricted	hilary.ketchum@oum.ox.ac.uk; duncan.murdock@oum.ox.ac.uk; mark.carnall@oum.ox.ac.uk
Stylemys nebrascensis	FMNH UR559	www.morphosource.org/concern/media/000374166; CT data linked on MorphoSource	restricted	sgrant@fieldmuseum.org; kwebbink@fieldmuseum.org; wsimpson@fieldmuseum.org
Taphrosphys ippolitoi	AMNH FARB 30500	www.morphosource.org/concern/media/000374423; CT data linked on MorphoSource	restricted	oleary@amnh.org
Terrapene carolina	OUMNH 8795	www.morphosource.org/concern/media/000374429; CT data linked on MorphoSource	restricted	hilary.ketchum@oum.ox.ac.uk; duncan.murdock@oum.ox.ac.uk; mark.carnall@oum.ox.ac.uk
Terrapene carolina	SMNS 7434	www.morphosource.org/concern/media/000377088; CT data linked on MorphoSource	open download	NA
Terrapene coahuila	FMNH 47372	www.morphosource.org/concern/media/000374435; CT data linked on MorphoSource	restricted	jjones@fieldmuseum.org; jmata@fieldmuseum.org; slbaumgart@uchicago.edu; kwebbink@fieldmuseum.org
Terrapene ornata	FMNH 23014	www.morphosource.org/concern/media/000374441; CT data linked on MorphoSource	restricted	jjones@fieldmuseum.org; jmata@fieldmuseum.org; slbaumgart@uchicago.edu; kwebbink@fieldmuseum.org
Testudo horsfieldii	OUMNH 10344	www.morphosource.org/concern/media/000374444; CT data linked on MorphoSource	restricted	hilary.ketchum@oum.ox.ac.uk; duncan.murdock@oum.ox.ac.uk; mark.carnall@oum.ox.ac.uk
Testudo horsfieldii	PCHP 2929	www.morphosource.org/concern/media/000374453; CT data linked on MorphoSource	open download	NA
Testudo marginata	FMNH 51672	www.morphosource.org/concern/media/000374459; CT data linked on MorphoSource	restricted	jjones@fieldmuseum.org; jmata@fieldmuseum.org; slbaumgart@uchicago.edu; kwebbink@fieldmuseum.org
Trachemys scripta	MS-specimen ID376944	www.morphosource.org/concern/media/000376951; no permission for upload, scan was shared with us by G.Laurent	open download	NA
Trionyx triunguis	PCHP 4559	www.morphosource.org/concern/media/000374462; CT data linked on MorphoSource	open download	NA
Uluops uluops	UCMP 5371	www.morphosource.org/concern/media/000374770; CT scans accessioned with UCMP, available from museum upon request	resrtricted	jacob.vanveldhuizen@colorado.edu
Ummulisani rutgersensis	AMNH FARB 30569	www.morphosource.org/concern/media/000374471; CT data linked on MorphoSource	restricted	oleary@amnh.org
Xinjiangchelys radiplicatoides	IVPP V9539	www.morphosource.org/concern/media/000374528; CT data linked on MorphoSource	open download	NA
Yuraramirim montealtensis	MPMA 04-0008/89	www.morphosource.org/concern/media/000376784; CT data linked on MorphoSource	open download	NA
Species (lepidosaurs)	Specimen	CT scan deposition or availability	Download status	Dowload reviewer at MorphoSource
Amblyrhynchus cristatus	OUMNH ZC 11616	www.morphosource.org/concern/media/000405147 ; CT data linked on MorphoSource	restricted	hilary.ketchum@oum.ox.ac.uk; duncan.murdock@oum.ox.ac.uk; mark.carnall@oum.ox.ac.uk
Iguana iguana	OUMNH ZC 21548	www.morphosource.org/concern/media/000405079; CT data linked on MorphoSource	restricted	hilary.ketchum@oum.ox.ac.uk; duncan.murdock@oum.ox.ac.uk; mark.carnall@oum.ox.ac.uk
Lacerta viridis	OUMNH ZC 15055	www.morphosource.org/concern/media/000405099 ; CT data linked on MorphoSource	restricted	hilary.ketchum@oum.ox.ac.uk; duncan.murdock@oum.ox.ac.uk; mark.carnall@oum.ox.ac.uk
Lygodactylus verticillatus	OUMNH ZC 1467	www.morphosource.org/concern/media/000405055; CT data linked on MorphoSource	restricted	hilary.ketchum@oum.ox.ac.uk; duncan.murdock@oum.ox.ac.uk; mark.carnall@oum.ox.ac.uk
Lyriocephalus scutatus	OUMNH ZC 1298	www.morphosource.org/concern/media/000405041; CT data linked on MorphoSource	restricted	hilary.ketchum@oum.ox.ac.uk; duncan.murdock@oum.ox.ac.uk; mark.carnall@oum.ox.ac.uk
Sphenodon punctatus	OUMNH ZC 908	www.morphosource.org/concern/media/000405023; CT data linked on MorphoSource	restricted	hilary.ketchum@oum.ox.ac.uk; duncan.murdock@oum.ox.ac.uk; mark.carnall@oum.ox.ac.uk
Varanus indicus	AMNH herps 58389	www.morphosource.org/concern/media/000404982; CT data linked on MorphoSource	restricted	dkizirian@amnh.org
Species (birds)	Specimen	CT scan deposition or availability	Download status	Dowload reviewer at MorphoSource
Actitis hypoleucos	NMS Z.1931.43	www.morphosource.org/concern/media/000032453; CT data linked on MorphoSource	open download	NA
Alca torda	NMS Z.2000.08.105	www.morphosource.org/concern/media/000032458; CT data linked on MorphoSource	open download	NA
Alcedo atthis	NMS Unregistered	www.morphosource.org/concern/media/000033429; CT data linked on MorphoSource	open download	NA
Apteryx hastii	NMS Z.1913.13.748	www.morphosource.org/concern/media/000032206; CT data linked on MorphoSource	open download	NA
Apus apus	NMS Z.1931.43	www.morphosource.org/concern/media/000033479; CT data linked on MorphoSource	open download	NA
Aquila chrysaetos	NMS Z.1997.29.1	www.morphosource.org/concern/media/000032728; CT data linked on MorphoSource	open download	NA
Ara macao	NMS Z.1931.43	www.morphosource.org/concern/media/000033484; CT data linked on MorphoSource	open download	NA
Ardea cineria	NMS Z.2002.64	www.morphosource.org/concern/media/000032758; CT data linked on MorphoSource	open download	NA
Athene cunicularia	NHMUK ZOO S1986.75.13	www.morphosource.org/concern/media/000032553; CT data linked on MorphoSource	open download	NA
Aythya fuligula	NHMUK S1987.27.1	www.morphosource.org/concern/media/000032558; CT data linked on MorphoSource	open download	NA
Balaeniceps rex	NMS Unregistered	www.morphosource.org/concern/media/00003343; CT data linked on MorphoSource	open download	NA
Balearica pavonina	NHMUK S-2016.52.1	www.morphosource.org/concern/media/000423851; CT data linked on MorphoSource	open download	NA
Buteo buteo	NHMUK S2007.139.12	www.morphosource.org/concern/media/000032563; CT data linked on MorphoSource	open download	NA
Caprimulgus europaeus	NMS Z. Unreg. cat. num. 27	www.morphosource.org/concern/media/000032663; CT data linked on MorphoSource	open download	NA
Casuarius casuarius	NHMUK 1939.12.9.964	www.morphosource.org/concern/media/000031624; CT data linked on MorphoSource	open download	NA
Cathartes sp	NMS Unregistered	www.morphosource.org/concern/media/00003343; CT data linked on MorphoSource	open download	NA
Ciconia ciconia	NHMUK S1952.1.103	www.morphosource.org/concern/media/000032568; CT data linked on MorphoSource	open download	NA
Ciconia nigra	NHMUK S1952.1.103	www.morphosource.org/concern/media/000032573; CT data linked on MorphoSource	open download	NA
Circus cyaneus	NMS Z.1995.188	www.morphosource.org/concern/media/000032718; CT data linked on MorphoSource	open download	NA
Columba livia	NMS Unregistered	www.morphosource.org/concern/media/000033444; CT data linked on MorphoSource	open download	NA
Coracias garrulous	NMS Z.1994.44	www.morphosource.org/concern/media/000032713; CT data linked on MorphoSource	open download	NA
Corvus corax	NHMUK S1979.66.160	www.morphosource.org/concern/media/000032578; CT data linked on MorphoSource	open download	NA
Coturnix coturnix	NMS Z.1931.43	www.morphosource.org/concern/media/000033489; CT data linked on MorphoSource	open download	NA
Creagus furcatus	NHMUK S1967.19.6	www.morphosource.org/concern/media/000032618; CT data linked on MorphoSource	open download	NA
Crypturellus tataupa	UMMZ 201948	www.morphosource.org/concern/media/000421776; CT data linked on MorphoSource	restricted	bwbenz@umich.edu
Cuculus canorus	NMS Unregistered	www.morphosource.org/concern/media/000033449; CT data linked on MorphoSource	open download	NA
Dendrocopos major	NMS Z.1937.79	www.morphosource.org/concern/media/000032698; CT data linked on MorphoSource	open download	NA
Dicrurus paradiseus	NHMUK S1969.1.163	www.morphosource.org/concern/media/000032583; CT data linked on MorphoSource	open download	NA
Diomedea exulans	NMS Z.1921.143.1630	www.morphosource.org/concern/media/000032688; CT data linked on MorphoSource	open download	NA
Falco subbuteo	NHMUK S1974.16.1	www.morphosource.org/concern/media/000032623; CT data linked on MorphoSource	open download	NA
Falco tinnunculus	NMS Unregistered	www.morphosource.org/concern/media/000033454; CT data linked on MorphoSource	open download	NA
Fregata magnificens	NMS Z.2000.111.2	www.morphosource.org/concern/media/000032738; CT data linked on MorphoSource	open download	NA
Fulmaris glacialis	NMS Z.2003.181.2	www.morphosource.org/concern/media/000032763; CT data linked on MorphoSource	open download	NA
Gallus gallus	NMS Z1931.43	www.morphosource.org/concern/media/00003349; CT data linked on MorphoSource	open download	NA
Gavia immer	NMS Unregistered	www.morphosource.org/concern/media/000033459; CT data linked on MorphoSource	open download	NA
Gelochelidon nilotica	NMS Unreg cat.num. 374	www.morphosource.org/concern/media/000033464; CT data linked on MorphoSource	open download	NA
Grus grus	NMS Z.1904.80.6	www.morphosource.org/concern/media/000032683; CT data linked on MorphoSource	open download	NA
Haematopus ostralegus	NMS Z.1998.7.3	www.morphosource.org/concern/media/000032733; CT data linked on MorphoSource	open download	NA
Larus argentatus	NMS Unregistered	www.morphosource.org/concern/media/000033469; CT data linked on MorphoSource	open download	NA
Luscinia megarhynchus	NHMUK S1968.4.14	www.morphosource.org/concern/media/000032588; CT data linked on MorphoSource	open download	NA
Melopsittacus undulatus	NHMUK S1966.51.59	www.morphosource.org/concern/media/000032593; CT data linked on MorphoSource	open download	NA
Opisthocomus hoazin	NHMUK S1892.7.11.1	www.morphosource.org/concern/media/000032628; CT data linked on MorphoSource	open download	NA
Pandion haliaetus	NMS Z.1995.35	www.morphosource.org/concern/media/000032723; CT data linked on MorphoSource	open download	NA
Passer domesticus	NMS Unregistered	www.morphosource.org/concern/media/000033474; CT data linked on MorphoSource	open download	NA
Pelagodroma marina	NMS Z.1898.30 (cat.no. 294)	www.morphosource.org/concern/media/000032678; CT data linked on MorphoSource	open download	NA
Phaethon lepturus	NHMUK 1884.2.29.10	www.morphosource.org/concern/media/000032633; CT data linked on MorphoSource	open download	NA
Phalacrocorax carbo	NMS Z.2000.27.04	www.morphosource.org/concern/media/000032748; CT data linked on MorphoSource	open download	NA
Phalacrocorax harrisi	NHMUK S1973.1.10	www.morphosource.org/concern/media/000032638; CT data linked on MorphoSource	open download	NA
Phasianus colchions	NMS Z.1931.43	www.morphosource.org/concern/media/000033499; CT data linked on MorphoSource	open download	NA
Phoenicopterus ruber	NMS Z.2000.193.1	www.morphosource.org/concern/media/000032743; CT data linked on MorphoSource	open download	NA
Podargus strigoides	NHMUK S1969.4.41	www.morphosource.org/concern/media/000032643; CT data linked on MorphoSource	open download	NA
Podiceps cristatus	NMS Z.1990.74	www.morphosource.org/concern/media/000032708; CT data linked on MorphoSource	open download	NA
Psittacus erithacus	NHMUK S1973.66.109	www.morphosource.org/concern/media/000032598; CT data linked on MorphoSource	open download	NA
Rhamphastos discolorus	NMS Z.1931.43	www.morphosource.org/concern/media/000033504; CT data linked on MorphoSource	open download	NA
Rhynchotus rufescens	NMS Z.1890.28.9	www.morphosource.org/concern/media/000032673; CT data linked on MorphoSource	open download	NA
Sagittarius serpentarius	NHMUK S-2016.25.1	www.morphosource.org/concern/media/000421773; CT data linked on MorphoSource	open download	NA
Scolopax rusticola	NMS Z.1939.30.6	www.morphosource.org/concern/media/000032703; CT data linked on MorphoSource	open download	NA
Selasphorus rufus	NMS Z.2002.108.2	www.morphosource.org/concern/media/000032753; CT data linked on MorphoSource	open download	NA
Steatornis caripensis	NHMUK S1869.6.20.1	www.morphosource.org/concern/media/000032653; CT data linked on MorphoSource	open download	NA
Struthio camelus	NHMUK 1927.2.5.1	www.morphosource.org/concern/media/000032603; CT data linked on MorphoSource	open download	NA
Tachyeres brachypterus	NHMUK S2004.7.1	www.morphosource.org/concern/media/000032653; CT data linked on MorphoSource	open download	NA
Taeniopygia guttata	NHMUK S2002.46.1	www.morphosource.org/concern/media/000032608; CT data linked on MorphoSource	open download	NA
Trogon curucui	NHMUK S1952.2.523	www.morphosource.org/concern/media/000032658; CT data linked on MorphoSource	open download	NA
Tyto alba	NHMUK S1981.39.1	www.morphosource.org/concern/media/000032613; CT data linked on MorphoSource	open download	NA
Vultur gryphus	NMS Z.1879.8.38	www.morphosource.org/concern/media/000032668; CT data linked on MorphoSource	open download	NA
Species (crocodiles)	Specimen	CT scan deposition or availability	Download status	Dowload reviewer at MorphoSource
Alligator mississipiensis	USNM 211233	www.morphosource.org/concern/media/000360760; Unpublished CT data, available upon request from Larry Witmer	restricted	herploans@si.edu
Caiman crocodilus	FMNH 73438	www.morphosource.org/concern/media/000360946; CT data available on Digimorph	restricted	jjones@fieldmuseum.org; jmata@fieldmuseum.org; slbaumgart@uchicago.edu; kwebbink@fieldmuseum.org; slbaumgart@uchicago.edu; sgrant@fieldmuseum.org; kwebbink@fieldmuseum.org
Crocodylus acutus	FMNH 59071	www.morphosource.org/concern/media/000360925; Unpublished CT data, available upon request from Larry Witmer	restricted	jjones@fieldmuseum.org; jmata@fieldmuseum.org; slbaumgart@uchicago.edu; kwebbink@fieldmuseum.org; slbaumgart@uchicago.edu; sgrant@fieldmuseum.org; kwebbink@fieldmuseum.org
Crocodylus intermedius	FMNH 75662	www.morphosource.org/concern/media/000360920; Unpublished CT data, available upon request from Larry Witmer	restricted	jjones@fieldmuseum.org; jmata@fieldmuseum.org; slbaumgart@uchicago.edu; kwebbink@fieldmuseum.org; slbaumgart@uchicago.edu; sgrant@fieldmuseum.org; kwebbink@fieldmuseum.org
Crocodylus johnstoni	OUVC 10425	www.morphosource.org/concern/media/000360931; Unpublished CT data, available upon request from Larry Witmer	open download	NA
Crocodylus moreletii	TMM M 4980	www.morphosource.org/concern/media/000360936; CT data available on Digimorph	open download	NA
Crocodylus porosus	OUVC 10899	www.morphosource.org/concern/media/000360941; CT data linked on MorphoSource	open download	NA
Tomistoma schlegelii	USNM 211322	www.morphosource.org/concern/media/000101331; Unpublished CT data, available upon request from Larry Witmer	restricted	herploans@si.edu
Species (fossil archosauriformes)	Specimen	CT scan deposition or availability	Download status	Dowload reviewer at MorphoSource
Euparkeria capensis	SAM PK 7696	www.morphosource.org/concern/media/000360825; Unpublished CT data of Sobral et al. 2016, available upon request	open download	NA
Mesosuchus browni	SAM PK 6536	www.morphosource.org/concern/media/000360852; CT accessioned with Museum für Naturkunde Berlin, available upon request (microctlabor@mfn-berlin.de) according to Sobral & Müller (2019)	open download	NA
Prolacerta broomi	BPI 5375	www.morphosource.org/concern/media/000360873; Unpublished CT from Bronzati et al. (2021), available upon request from Jonah Choiniere	open download	NA
Proterosuchus fergusi	BSPG 1934 VIII 514	www.morphosource.org/concern/media/000360879; CT data available on Dryad (doi.org/10.5061/dryad.p6t3341	open download	NA
		), published by Brown et al. (2020)
Triopticus primus	TMM 31100-1030	www.morphosource.org/concern/media/000360962 ; CT data linked on MorphoSource	open download	NA
Species (mammals)	Specimen	CT scan deposition or availability	Download status	Dowload reviewer at MorphoSource
Acomys cahirinus	NHMUK 65.789-793	www.morphosource.org/concern/media/000420496; CT data linked on MorphoSource	open download	NA
Acrobates pygmaeus	NHMUK 82.7.29.23	www.morphosource.org/concern/media/000420502; CT data linked on MorphoSource	open download	NA
Aplodontia rufa	FMNH 57831	www.morphosource.org/concern/media/000420508; CT data linked on MorphoSource	restricted	jjones@fieldmuseum.org; kwebbink@fieldmuseum.org; aferguson@fieldmuseum.org
Callimico goeldii	FMNH 58003	www.morphosource.org/concern/media/000420514; CT data linked on MorphoSource	restricted	jjones@fieldmuseum.org; kwebbink@fieldmuseum.org; aferguson@fieldmuseum.org
Canis mesomelas	UMZC K.3402	www.morphosource.org/concern/media/000420520; CT data linked on MorphoSource	open download	NA
Carlito syrichta	FMNH 142007	www.morphosource.org/concern/media/000420526; CT data linked on MorphoSource	restricted	jjones@fieldmuseum.org; kwebbink@fieldmuseum.org; aferguson@fieldmuseum.org
Chlamyphorus truncatus	NHMUK 1911.9.6.1	www.morphosource.org/concern/media/000420532; CT data linked on MorphoSource	open download	NA
Chrysochloris asiatica	UMZC E.5472.F	www.morphosource.org/concern/media/000420538; CT data linked on MorphoSource	open download	NA
Cyclothurus didactylus	UMZC E.621	www.morphosource.org/concern/media/000420544; CT data linked on MorphoSource	open download	NA
Cynocephalus volans	OUMNH 3404	www.morphosource.org/concern/media/000420550; CT data linked on MorphoSource	restricted	hilary.ketchum@oum.ox.ac.uk; duncan.murdock@oum.ox.ac.uk; mark.carnall@oum.ox.ac.uk
Dobsonia viridis	NHMUK 1990.134	www.morphosource.org/concern/media/000420556; CT data linked on MorphoSource	open download	NA
Dromiciops australis	UMMZ 156354	www.morphosource.org/concern/media/000420562; CT data linked on MorphoSource	open download	NA
Felis catus	UMZC K.6182	www.morphosource.org/concern/media/000420568; CT data linked on MorphoSource	open download	NA
Genetta genetta	UMZC K.4363	www.morphosource.org/concern/media/000420574; CT data linked on MorphoSource	open download	NA
Heliophobius argenteocinereus	NHMUK 1991.98	www.morphosource.org/concern/media/00042058; CT data linked on MorphoSource	open download	NA
Hemiechinus auritus aegyptius	UMMZ 156626	www.morphosource.org/concern/media/000420587; CT data linked on MorphoSource	restricted	cwthomp@umich.edu
Heteromys desmarestianus	NHMUK unregistered xyz002	www.morphosource.org/concern/media/000420593; CT data linked on MorphoSource	open download	NA
Hystrix leucura	UMZC E.3420	www.morphosource.org/concern/media/000420599; CT data linked on MorphoSource	open download	NA
Idiurus zenkeri zenkeri	UMZC E.1421	www.morphosource.org/concern/media/000420605; CT data linked on MorphoSource	open download	NA
Jaculus jaculus	NHMUK unregistered xy001	www.morphosource.org/concern/media/000420611; CT data linked on MorphoSource	open download	NA
Laonastes aenigmamus	NHMUK 1999.74	; www.morphosource.org/concern/media/000420617; CT data linked on MorphoSource	open download	NA
Lemur macaco	UMZC E.8093.A	www.morphosource.org/concern/media/000420657; CT data linked on MorphoSource	open download	NA
Lutra lutra	UMZC K.2768	www.morphosource.org/concern/media/000420844; CT data linked on MorphoSource	open download	NA
Marmosa murina	NHMUK 1881.11.1.16	www.morphosource.org/concern/media/000420850; CT data linked on MorphoSource	open download	NA
Mellivora ratel	UMZC K.1821	www.morphosource.org/concern/media/00042085; CT data linked on MorphoSource	open download	NA
Microgale drouhardi	UMMZ 168477	www.morphosource.org/concern/media/000420862; CT data linked on MorphoSource	open download	NA
Monodelphis domestica	UMMZ 165514	www.morphosource.org/concern/media/000420871; CT data linked on MorphoSource	restricted	cwthomp@umich.edu
Mus musculus	UMZC E.2202	www.morphosource.org/concern/media/00042088; CT data linked on MorphoSource	open download	NA
Mustela nivalis	FMNH 207033	www.morphosource.org/concern/media/000420949; CT data linked on MorphoSource	restricted	jjones@fieldmuseum.org; kwebbink@fieldmuseum.org; aferguson@fieldmuseum.org
Myotis adversus	UMZC E.5766.B	www.morphosource.org/concern/media/000421528; CT data linked on MorphoSource	open download	NA
Myrmecobius fasciatus	UMZC A6.41/8	www.morphosource.org/concern/media/000420981; CT data linked on MorphoSource	open download	NA
Neomys fodiens	NHMUK 1973.917	www.morphosource.org/concern/media/000421021; CT data linked on MorphoSource	open download	NA
Loris tardigradus	UMZC E.8261.E	www.morphosource.org/concern/media/000420668; CT data linked on MorphoSource	open download	NA
Ochotona alpina	UMMZ 123059	www.morphosource.org/concern/media/000421024; CT data linked on MorphoSource	restricted	cwthomp@umich.edu
Papio hamadryas	UMZC E.7543.B	www.morphosource.org/concern/media/000421030; CT data linked on MorphoSource	open download	NA
Podogymnura truei	FMNH 146591	www.morphosource.org/concern/media/000421036; CT data linked on MorphoSource	restricted	jjones@fieldmuseum.org; kwebbink@fieldmuseum.org; aferguson@fieldmuseum.org
Potamogale velox	UMZC E.5425.F	www.morphosource.org/concern/media/000421042; CT data linked on MorphoSource	open download	NA
Potorous tridactylus	FMNH 57805	www.morphosource.org/concern/media/000421048; CT data linked on MorphoSource	restricted	jjones@fieldmuseum.org; kwebbink@fieldmuseum.org; aferguson@fieldmuseum.org
Procavia capensis	I-cj-hyr	www.morphosource.org/concern/media/000421262; CT data linked on MorphoSource	open download	NA
Pronolagus rupestris	FMNH 177246	www.morphosource.org/concern/media/00042105; CT data linked on MorphoSource	restricted	jjones@fieldmuseum.org; kwebbink@fieldmuseum.org; aferguson@fieldmuseum.org
Puma concolor	UMZC K.5745	www.morphosource.org/concern/media/00042109; CT data linked on MorphoSource	open download	NA
Rhynchocyon petersi petersi	NHMUK zoo:1886.9.21.1	www.morphosource.org/concern/media/00042111; CT data linked on MorphoSource	open download	NA
Rhyncholestes raphanurus	FMNH 127476	www.morphosource.org/concern/media/000421125; CT data linked on MorphoSource	restricted	jjones@fieldmuseum.org; kwebbink@fieldmuseum.org; aferguson@fieldmuseum.org
Salpingotulus michaelis	UMMZ 120132	www.morphosource.org/concern/media/000421141; CT data linked on MorphoSource	restricted	cwthomp@umich.edu
Sciuropterus sagitta	UMZC E.1499	www.morphosource.org/concern/media/000421159;CT data linked on MorphoSource	open download	NA
Solenodon paradoxus	FMNH 51068	www.morphosource.org/concern/media/000421181; CT data linked on MorphoSource	restricted	jjones@fieldmuseum.org; kwebbink@fieldmuseum.org; aferguson@fieldmuseum.org
Tamias striatus	UMZC E.1696	www.morphosource.org/concern/media/000421204; CT data linked on MorphoSource	open download	NA
Tarsipes rostratus	UMMZ 122547	www.morphosource.org/concern/media/000421276; CT data linked on MorphoSource	restricted	cwthomp@umich.edu
Vombatus ursinus	UMZC A10.10/2	www.morphosource.org/concern/media/000421531; CT data linked on MorphoSource	open download	NA
Vulpes lagopus	UMZC K.3669	www.morphosource.org/concern/media/000421537; CT data linked on MorphoSource	open download	NA
Rererences
Bronzati, M. et al. Deep evolutionary diversification of semicircular canals in archosaurs. Curr. Biol. 31(12), 2520–2529 (2021)
Brown, E. E. et al. Endocranial anatomy and life habits of the Early Triassic archosauriform Proterosuchus fergusi. Paleontology 63(2), 255–282 (2020)
Sobral, G., et al. New information on the braincase and inner ear of Euparkeria capensis Broom: implications for diapsid and archosaur evolution. Royal Society Open Science 3:160072 (2016)
Sobral, G., Müller, J. The braincase of Mesosuchus browni (Reptilia, Archosauromorpha) with information on the inner ear and description of a pneumatic sinus. PeerJ 7:e6798 (2019)
