# Supplementary material for: Independent origin of large labyrinth size in turtles
Source: Nat Commun. 2022 Oct 11;13:5807. doi: 10.1038/s41467-022-33091-5 (PMC9553989; doi:10.1038/s41467-022-33091-5)
Supplement: Supplementary file 4 — Supplementary Data 1-20 [file 41467_2022_33091_MOESM4_ESM.zip › Supplementary Data Files 1-20/Dataset 2. Specimen info.csv]

Count	Specimen_name	Species_ID	Replicates_total	Replicates_endosseous	Tree_names	Tree_node_number	Ear_type	Specimen_type	Suborder	Family	Subfamily	Plotting_group	Plotting_habitat	Habitual_habitat	Habitat_general	Fossil_marine	Forelimb	Forelimb1	Forelimb2	Forelimb3	Forelimb4	Forelimb5	Forelimb6	Skull_length_mm	Skull_width_mm	Skull_height_mm	logV_mm3	Carapax_neck_ratio	Neck_length_categorical	Retraction_type	Retratction_ability
1	Adocus_lineolatus_CMM60-15_left	Adocus_lineolatus	1	1	Adocus_lineolatus	97	endosseous	fossil	Cryptodira	Trionychia	NA	Trionychia	freshwater	NA	NA	no	NA	NA	NA	NA	NA	NA	NA	66.15	60.32	26.25	5.0201	38.91	intermediate	vertical	full
2	Aldabrachelys_gigantea_NHMUK77.11.12.2_left	Aldabrachelys_gigantea	1	1	Aldabrachelys_gigantea	48	endosseous	extant	Cryptodira	Testudinoidea	Testudinidae	Testudinidae	terrestrial	terrestrial_walking	terrestrial	NA	not webbed - 0	0	0	0	0	0	0	147.78	108.43	51.79	5.919	NA	NA	vertical	full
3	Allaeochelys_libyca_BSPG1991II130_left	Allaeochelys_libyca	1	1	Allaeochelys_libyca	100	endosseous	fossil	Cryptodira	Trionychia	Carettochelyidae	Trionychia	freshwater	NA	freshwater	no	NA	NA	NA	NA	NA	NA	NA	62	46.5	25	4.8578	NA	NA	vertical	full
4	Allopleuron_hofmanni_NHMUK4213_left	Allopleuron_hofmanni	1	1	Allopleuron_hofmanni	75	endosseous	fossil	Cryptodira	Chelonioidea	Dermochelyidae	Chelonioidea	marine	NA	NA	yes	NA	NA	NA	NA	NA	NA	NA	280	187.6	131.9	6.8406	41.67	intermediate	vertical	incomplete
5	Amyda_cartilaginea_FMNH244117_right	Amyda_cartilaginea	1	1	Amyda_cartilaginea	107	endosseous	extant	Cryptodira	Trionychia	Trionychidae:Trionychinae	Trionychia	freshwater	bottom_dwelling	freshwater	NA	extensive - 3	3	3	2	2	1	1	97.76	70.23	32.88	5.3536	100.16	extreme	vertical	full
6	Annemys_sp_IVPPV18106_right	Annemys_sp	1	1	Annemys_sp	11	endosseous	fossil	Stem	Xinjiangchelyidae	NA	Xinjiangchelyidae	freshwater	NA	NA	no	NA	NA	NA	NA	NA	NA	NA	45	38.2	14.6	4.3996	NA	NA	none	incomplete
7	Apalone_mutica_PCHP2746_left	Apalone_mutica	1	1	Apalone_mutica	105	endosseous	extant	Cryptodira	Trionychia	Trionychidae:Trionychinae	Trionychia	freshwater	bottom_dwelling	freshwater	NA	extensive - 3	3	3	2	2	1	1	60.74	39.1	18.48	4.6424	89.86	extreme	vertical	full
8	Apalone_spinifera_FMNH22178_left	Apalone_spinifera	3	2	Apalone_spinifera	106	endosseous	extant	Cryptodira	Trionychia	Trionychidae:Trionychinae	Trionychia	freshwater	bottom_dwelling	freshwater	NA	extensive - 3	3	3	2	2	1	1	65.95	41.93	22.02	4.7846	90.2	extreme	vertical	full
9	Apalone_spinifera_R12970_left_endosseous	Apalone_spinifera	0	0	NA	106	endosseous	extant	Cryptodira	Trionychia	Trionychidae:Trionychinae	Trionychia	freshwater	bottom_dwelling	freshwater	NA	extensive - 3	3	3	2	2	1	1	26.3	17.6	9.6	3.6477	90.2	extreme	vertical	full
10	Apalone_spinifera_R12970_left_membranous	Apalone_spinifera	0	0	NA	106	membranous	extant	Cryptodira	Trionychia	Trionychidae:Trionychinae	Trionychia	freshwater	bottom_dwelling	freshwater	NA	extensive - 3	3	3	2	2	1	1	26.3	17.6	9.6	3.6477	90.2	extreme	vertical	full
11	Araiochelys_hirayamai_AMNH30778_left	Araiochelys_hirayamai	1	1	Araiochelys_hirayamai	125	endosseous	fossil	Pleurodira	Pelomedusoides	Bothremydidae:Cearachelyini	Pelomedusoides	marine	NA	NA	yes	NA	NA	NA	NA	NA	NA	NA	60.3	57.5	20.8	4.858	NA	NA	sideways	full
12	Araripemys_barretoi_AMNH24454_right	Araripemys_barretoi	1	1	Araripemys_barretoi	142	endosseous	fossil	Pleurodira	stem-Pelomedusoides	NA	Pelomedusoides	freshwater	NA	NA	no	NA	NA	NA	NA	NA	NA	NA	42.3	36	9.6	4.1649	66.98	long	sideways	full
13	Argillochelys_antiqua_NHMUK38955_left	Argillochelys_antiqua	2	2	Argillochelys_antiqua	76	endosseous	fossil	Cryptodira	Chelonioidea	Cheloniidae	Chelonioidea	marine	NA	NA	yes	NA	NA	NA	NA	NA	NA	NA	55	45.3	24	4.7767	NA	NA	vertical	incomplete
14	Argillochelys_antiqua_NHMUK41636_right	Argillochelys_antiqua	0	0	NA	76	endosseous	fossil	Cryptodira	Chelonioidea	Cheloniidae	Chelonioidea	marine	NA	NA	yes	NA	NA	NA	NA	NA	NA	NA	90	80.5	39.8	5.4599	NA	NA	vertical	incomplete
15	Arundelemys_dardeni_USNM497740_left	Arundelemys_dardeni	1	1	Arundelemys_dardeni	8	endosseous	fossil	Stem	Paracryptodira	Baenidae	Perichelydia	freshwater	NA	NA	no	NA	NA	NA	NA	NA	NA	NA	56.5	46	22.8	4.7727	NA	NA	none	incomplete
16	Australochelys_africanus_BP1_4933_right	Australochelys_africanus	1	1	Australochelys_africanus	2	endosseous	fossil	Stem	NA	NA	early-diverging	terrestrial	NA	NA	no	NA	NA	NA	NA	NA	NA	NA	91.1	85.6	47	5.5641	NA	NA	none	incomplete
17	Axestemys_infernalis_DMNH130951_left	Axestemys_infernalis	1	1	Axestemys_infernalis	104	endosseous	fossil	Cryptodira	Trionychia	not sure	Trionychia	freshwater	NA	NA	no	NA	NA	NA	NA	NA	NA	NA	147.75	119.39	45.76	5.907	NA	NA	vertical	full
18	Basilemys_gaffneyi_DMNH130986_right	Basilemys_gaffneyi	1	1	Basilemys_gaffneyi	98	endosseous	fossil	Cryptodira	Trionychia	Nanhsiungchelyidae	Trionychia	terrestrial	NA	NA	no	NA	NA	NA	NA	NA	NA	NA	107.5	60.65	35.43	5.3636	NA	NA	vertical	full
19	Batagur_baska_NHMUK67.9.28.7_left	Batagur_baska	1	1	Batagur_baska	35	endosseous	extant	Cryptodira	Testudinoidea	Geomydidae:Geoemydinae	Geoemydidae	freshwater	open_water_swimming	freshwater	NA	extensive - 3	3	3	2	2	1	1	81.21	67.65	33.51	5.2651	39.48	intermediate	vertical	full
20	Bothremys_cooki_AMNH29444_left	Bothremys_cooki	1	1	Bothremys_cooki	127	endosseous	fossil	Pleurodira	Pelomedusoides	Bothremydidae:Cearachelyini	Pelomedusoides	marine	NA	NA	yes	NA	NA	NA	NA	NA	NA	NA	NA	NA	NA	NA	NA	NA	sideways	full
21	Bothremys_maghrebiana_AMNH30234_right	Bothremys_maghrebiana	1	1	Bothremys_maghrebiana	126	endosseous	fossil	Pleurodira	Pelomedusoides	Bothremydidae:Cearachelyini	Pelomedusoides	marine	NA	NA	yes	NA	NA	NA	NA	NA	NA	NA	74.3	88.9	27	5.2513	NA	NA	sideways	full
22	Bouliachelys_suteri_SAMP41106_right	Bouliachelys_suteri	1	1	Bouliachelys_suteri	72	endosseous	fossil	Cryptodira	Chelonioidea	Protostegidae	Chelonioidea	marine	NA	NA	yes	NA	NA	NA	NA	NA	NA	NA	146.4	107.6	64.3	6.0056	NA	NA	vertical	incomplete
23	Caretta_caretta_IW1681_left_endosseous	Caretta_caretta	5	4	NA	79	endosseous	extant	Cryptodira	Chelonioidea	Cheloniidae	Chelonioidea	marine	open_water_swimming	marine	NA	flipper - 4	4	3	3	2	1	1	16.3	14.9	8.7	3.3249	32.41	short	vertical	incomplete
24	Caretta_caretta_IW1681_left_membranous	Caretta_caretta	0	0	NA	79	membranous	extant	Cryptodira	Chelonioidea	Cheloniidae	Chelonioidea	marine	open_water_swimming	marine	NA	flipper - 4	4	3	3	2	1	1	16.3	14.9	8.7	3.3249	32.41	short	vertical	incomplete
25	Caretta_caretta_NHMUK1938.1.9.1_left	Caretta_caretta	0	0	Caretta_caretta	79	endosseous	extant	Cryptodira	Chelonioidea	Cheloniidae	Chelonioidea	marine	open_water_swimming	marine	NA	flipper - 4	4	3	3	2	1	1	144.7	148.49	83.16	6.2521	32.41	short	vertical	incomplete
26	Caretta_caretta_NHMUK1940.3.15.1_left	Caretta_caretta	0	0	NA	79	endosseous	extant	Cryptodira	Chelonioidea	Cheloniidae	Chelonioidea	marine	open_water_swimming	marine	NA	flipper - 4	4	3	3	2	1	1	51.17	42.07	23.24	4.6992	32.41	short	vertical	incomplete
27	Caretta_caretta_XT757-07_left	Caretta_caretta	0	0	NA	79	endosseous	extant	Cryptodira	Chelonioidea	Cheloniidae	Chelonioidea	marine	open_water_swimming	marine	NA	flipper - 4	4	3	3	2	1	1	60.02	51.52	23.08	4.8535	32.41	short	vertical	incomplete
28	Carettochelys_insculpta_NHMUK1903.7.10.1_left	Carettochelys_insculpta	1	1	Carettochelys_insculpta	99	endosseous	extant	Cryptodira	Trionychia	Carettochelyidae	Trionychia	freshwater	open_water_swimming	freshwater	NA	flipper - 4	4	3	3	2	1	1	103.79	81.79	35.82	5.483	39.65	intermediate	vertical	full
29	Chelodina_oblonga_NHMUK64.12.22_left	Chelodina_oblonga	1	1	Chelodina_oblonga	117	endosseous	extant	Pleurodira	Chelidae	Chelodininae	Chelidae	freshwater	open_water_swimming	freshwater	NA	extensive - 3	3	3	2	2	1	1	51.7	30.82	10.6	4.2276	77.11	extreme	sideways	full
30	Chelonia_mydas_NHMUK1969.776_left	Chelonia_mydas	1	1	Chelonia_mydas	83	endosseous	extant	Cryptodira	Chelonioidea	Cheloniidae	Chelonioidea	marine	open_water_swimming	marine	NA	flipper - 4	4	3	3	2	1	1	159.51	113.43	80.83	6.1651	34.15	short	vertical	incomplete
31	Chelonoidis_SMF67582_right	Chelonoidis_sp	1	1	Chelonoidis_sp	45	endosseous	extant	Cryptodira	Testudinoidea	Testudinidae	Testudinidae	terrestrial	terrestrial_walking	terrestrial	NA	not webbed - 0	0	0	0	0	0	0	43.55	31.65	14.61	4.304	48.45	intermediate	vertical	full
32	Chelus_fimbriatus_IW_unnumbered_left_endosseous	Chelus_fimbriatus	3	2	NA	116	endosseous	extant	Pleurodira	Chelidae	Chelinae	Chelidae	freshwater	bottom_dwelling	freshwater	NA	extensive - 2	2	2	1	1	1	0	23.9	21.2	5.6	3.4529	58.59	long	sideways	full
33	Chelus_fimbriatus_IW_unnumbered_left_membranous	Chelus_fimbriatus	0	0	NA	116	membranous	extant	Pleurodira	Chelidae	Chelinae	Chelidae	freshwater	bottom_dwelling	freshwater	NA	extensive - 2	2	2	1	1	1	0	23.9	21.2	5.6	3.4529	58.59	long	sideways	full
34	Chelus_fimbriatus_NHMUK81.9.27.4_left	Chelus_fimbriatus	0	0	Chelus_fimbriatus	116	endosseous	extant	Pleurodira	Chelidae	Chelinae	Chelidae	freshwater	bottom_dwelling	freshwater	NA	extensive - 2	2	2	1	1	1	0	98.47	104.1	20.56	5.3238	58.59	long	sideways	full
35	Chelydra_serpentina_R14442_left_endosseous	Chelydra_serpentina	3	2	NA	87	endosseous	extant	Cryptodira	Chelydroidea	Chelydridae	Chelydridae	freshwater	bottom_dwelling	freshwater	NA	extensive - 2	2	2	1	1	1	0	17.7	12.6	6.8	3.1809	37.54	intermediate	vertical	full
36	Chelydra_serpentina_R14442_left_membranous	Chelydra_serpentina	0	0	NA	87	membranous	extant	Cryptodira	Chelydroidea	Chelydridae	Chelydridae	freshwater	bottom_dwelling	freshwater	NA	extensive - 2	2	2	1	1	1	0	17.7	12.6	6.8	3.1809	37.54	intermediate	vertical	full
37	Chelydra_serpentina_UFR_VP1_left	Chelydra_serpentina	0	0	Chelydra_serpentina	87	endosseous	extant	Cryptodira	Chelydroidea	Chelydridae	Chelydridae	freshwater	bottom_dwelling	freshwater	NA	extensive - 2	2	2	1	1	1	0	83	86	38	5.4334	37.54	intermediate	vertical	full
38	Chelydropsis_murchisoni_BSPG1980I158_right	Chelydropsis_murchisoni	1	1	Chelydropsis_murchisoni	85	endosseous	fossil	Cryptodira	Chelydroidea	Chelydridae	Chelydridae	freshwater	NA	NA	no	NA	NA	NA	NA	NA	NA	NA	72.1	57.5	21.5	4.95	NA	NA	vertical	full
39	Chitra_chitra_NHMUK1936.12.16.1_right	Chitra_chitra	1	1	Chitra_chitra	103	endosseous	extant	Cryptodira	Trionychia	Trionychidae:Trionychinae	Trionychia	freshwater	bottom_dwelling	freshwater	NA	extensive - 3	3	3	2	2	1	1	89.14	53.76	21.34	5.0097	NA	extreme	vertical	full
40	Chrysemys_picta_NHMUK76.1.31.19_left	Chrysemys_picta	1	1	Chrysemys_picta	67	endosseous	extant	Cryptodira	Testudinoidea	Emydidae:Deirochelyinae	Emysternia	freshwater	open_water_swimming	freshwater	NA	extensive - 2	2	2	1	1	1	0	46.91	38.07	18.94	4.5292	45.87	intermediate	vertical	full
41	Claudius_angustatus_SMNS14380_left	Claudius_angustatus	1	1	Claudius_angustatus	90	endosseous	extant	Cryptodira	Kinosternoidea	Kinosternidae:Staurotypinae	Kinosternoidea	freshwater	bottom_dwelling	freshwater	NA	extensive - 2	2	2	1	1	1	0	49.54	40.54	17.18	4.5379	NA	NA	vertical	full
42	Clemmys_guttata_FMNH22114_left	Clemmys_guttata	1	1	Clemmys_guttata	61	endosseous	extant	Cryptodira	Testudinoidea	Emydidae:Emydinae	Emysternia	freshwater	bottom_dwelling	freshwater	NA	small - 1	1	1	0	0	0	0	24.26	15.69	8.53	3.5115	45.7	intermediate	vertical	full
43	Cuora_amboinensis_NHMUK69.42.145_left	Cuora_amboinensis	4	3	NA	25	endosseous	extant	Cryptodira	Testudinoidea	Geomydidae:Geoemydinae	Geoemydidae	freshwater	bottom_dwelling	freshwater	NA	extensive - 2	2	2	1	1	1	0	34.77	22.08	10.8	3.9186	51.08	long	vertical	full
44	Cuora_amboinensis_PCHP5077_left	Cuora_amboinensis	0	0	Cuora_amboinensis	25	endosseous	extant	Cryptodira	Testudinoidea	Geomydidae:Geoemydinae	Geoemydidae	freshwater	bottom_dwelling	freshwater	NA	extensive - 2	2	2	1	1	1	0	38.95	27.2	12.19	4.1111	51.08	long	vertical	full
45	Cuora_amboinensis_SMNS4867-2_left_endosseous	Cuora_amboinensis	0	0	NA	25	endosseous	extant	Cryptodira	Testudinoidea	Geomydidae:Geoemydinae	Geoemydidae	freshwater	bottom_dwelling	freshwater	NA	extensive - 2	2	2	1	1	1	0	13.3	9	5.4	2.8105	51.08	long	vertical	full
46	Cuora_amboinensis_SMNS4867-2_left_membranous	Cuora_amboinensis	0	0	NA	25	membranous	extant	Cryptodira	Testudinoidea	Geomydidae:Geoemydinae	Geoemydidae	freshwater	bottom_dwelling	freshwater	NA	extensive - 2	2	2	1	1	1	0	13.3	9	5.4	2.8105	51.08	long	vertical	full
47	Cuora_flavomarginata_FMNH21515_left	Cuora_flavomarginata	1	1	Cuora_flavomarginata	24	endosseous	extant	Cryptodira	Testudinoidea	Geomydidae:Geoemydinae	Geoemydidae	terrestrial	terrestrial_walking	terrestrial	NA	small - 1	1	1	0	0	0	0	33.26	21.74	10.18	3.8669	NA	NA	vertical	full
48	Cuora_mouhotii_SMF71599_left	Cuora_mouhotii	1	1	Cuora_mouhotii	26	endosseous	extant	Cryptodira	Testudinoidea	Geomydidae:Geoemydinae	Geoemydidae	terrestrial	terrestrial_walking	terrestrial	NA	small - 1	1	1	0	0	0	0	35.71	25.96	13.39	4.0939	NA	NA	vertical	full
49	Cyclanorbis_senegalensis_NHMUK65.5.9.21_right	Cyclanorbis_senegalensis	1	1	Cyclanorbis_senegalensis	110	endosseous	extant	Cryptodira	Trionychia	Trionychidae:Cyclanorbinae	Trionychia	freshwater	bottom_dwelling	freshwater	NA	extensive - 3	3	3	2	2	1	1	70.12	46.43	17.81	4.7633	NA	extreme	sideways	full
50	Cyclemys_dentata_NHMUK97.11.22.3_left	Cyclemys_dentata	1	1	Cyclemys_dentata	27	endosseous	extant	Cryptodira	Testudinoidea	Geomydidae:Geoemydinae	Geoemydidae	terrestrial	terrestrial_walking	terrestrial	NA	small - 1	1	1	0	0	0	0	33.11	23.99	11.35	3.955	NA	NA	vertical	full
51	Cycloderma_frenatum_NHMUK84.2.4.1_left	Cycloderma_frenatum	1	1	Cycloderma_frenatum	109	endosseous	extant	Cryptodira	Trionychia	Trionychidae:Cyclanorbinae	Trionychia	freshwater	bottom_dwelling	freshwater	NA	extensive - 3	3	3	2	2	1	1	140.03	87.29	36.18	5.6457	93.95	extreme	vertical	full
52	Deirochelys_reticularia_FMNH98754_left	Deirochelys_reticularia	1	1	Deirochelys_reticularia	62	endosseous	extant	Cryptodira	Testudinoidea	Emydidae:Deirochelyinae	Emysternia	freshwater	open_water_swimming	freshwater	NA	extensive - 2	2	2	1	1	1	0	41.08	24.33	10.8	4.0332	76.94	extreme	vertical	full
53	Dermatemys_mawii_SMF59463_left	Dermatemys_mawii	1	1	Dermatemys_mawii	88	endosseous	extant	Cryptodira	Kinosternoidea	Dermatemydidae	Kinosternoidea	freshwater	open_water_swimming	freshwater	NA	extensive - 2	2	2	1	1	1	0	94.91	71.61	32.35	5.3422	45.78	intermediate	vertical	full
54	Dermochelys_coriacea_FMNH171756_left	Dermochelys_coriacea	5	4	NA	74	endosseous	extant	Cryptodira	Chelonioidea	Dermochelyidae	Chelonioidea	marine	open_water_swimming	marine	NA	flipper - 4	4	3	3	2	1	1	230	246	137.2	6.89	NA	short	vertical	incomplete
55	Dermochelys_coriacea_IW1476_endosseous_left	Dermochelys_coriacea	0	0	NA	74	endosseous	extant	Cryptodira	Chelonioidea	Dermochelyidae	Chelonioidea	marine	open_water_swimming	marine	NA	flipper - 4	4	3	3	2	1	1	20	18.2	9.8	3.5523	NA	short	vertical	incomplete
56	Dermochelys_coriacea_IW1476_membranous_left	Dermochelys_coriacea	0	0	NA	74	membranous	extant	Cryptodira	Chelonioidea	Dermochelyidae	Chelonioidea	marine	open_water_swimming	marine	NA	flipper - 4	4	3	3	2	1	1	20	18.2	9.8	3.5523	NA	short	vertical	incomplete
57	Dermochelys_coriacea_SMF62797_left	Dermochelys_coriacea	0	0	NA	74	endosseous	extant	Cryptodira	Chelonioidea	Dermochelyidae	Chelonioidea	marine	open_water_swimming	marine	NA	flipper - 4	4	3	3	2	1	1	215.09	221.13	108.37	6.7122	NA	short	vertical	incomplete
58	Dermochelys_coriacea_UMZCR3031_left	Dermochelys_coriacea	0	0	Dermochelys_coriacea	74	endosseous	extant	Cryptodira	Chelonioidea	Dermochelyidae	Chelonioidea	marine	open_water_swimming	marine	NA	flipper - 4	4	3	3	2	1	1	222.78	212.92	112.25	6.7263	NA	short	vertical	incomplete
59	Desmatochelys_lowii_KUVP1200_right	Desmatochelys_lowii	1	1	Desmatochelys_lowii	71	endosseous	fossil	Cryptodira	Chelonioidea	Protostegidae	Chelonioidea	marine	NA	NA	yes	NA	NA	NA	NA	NA	NA	NA	175	136.7	80.4	6.2841	NA	NA	vertical	incomplete
60	Dirqadim_schaefferi_AMNH30038_right	Dirqadim_schaefferi	1	1	Dirqadim_schaefferi	143	endosseous	fossil	Pleurodira	stem-Pelomedusoides	NA	Pelomedusoides	freshwater	NA	NA	no	NA	NA	NA	NA	NA	NA	NA	31	26.6	11.4	3.9731	NA	NA	sideways	full
61	Eileanchelys_waldmanni_NMS.G.2004.31.15_right	Eileanchelys_waldmanni	1	1	Eileanchelys_waldmanni	4	endosseous	fossil	Stem	NA	NA	Perichelydia	freshwater	NA	NA	no	NA	NA	NA	NA	NA	NA	NA	39	34	12	4.2017	NA	NA	none	incomplete
62	Elseya_dentata_NHMUK76.5.19.77_left	Elseya_dentata	1	1	Elseya_dentata	119	endosseous	extant	Pleurodira	Chelidae	Chelodininae	Chelidae	freshwater	open_water_swimming	freshwater	NA	extensive - 2	2	2	1	1	1	0	42.3	34.8	17.78	4.4179	26.6	short	sideways	full
63	Emydoidea_blandingii_FMNH22144_left	Emydoidea_blandingii	1	1	Emydoidea_blandingii	57	endosseous	extant	Cryptodira	Testudinoidea	Emydidae:Emydinae	Emysternia	freshwater	bottom_dwelling	freshwater	NA	small - 1	1	1	0	0	0	0	40.25	26.25	10.15	4.0304	62.79	long	vertical	full
64	Emydura_subglobosa_IW92_left_endosseous	Emydura_subglobosa	3	2	NA	118	endosseous	extant	Pleurodira	Chelidae	Chelodininae	Chelidae	freshwater	open_water_swimming	freshwater	NA	extensive - 2	2	2	1	1	1	0	14.21	11.4	6.3	3.0088	36.31	intermediate	sideways	full
65	Emydura_subglobosa_IW92_left_membranous	Emydura_subglobosa	0	0	NA	118	membranous	extant	Pleurodira	Chelidae	Chelodininae	Chelidae	freshwater	open_water_swimming	freshwater	NA	extensive - 2	2	2	1	1	1	0	14.21	11.4	6.3	3.0088	36.31	intermediate	sideways	full
66	Emydura_subglobosa_PIMUZ_2009.37_left	Emydura_subglobosa	0	0	Emydura_subglobosa	118	endosseous	extant	Pleurodira	Chelidae	Chelodininae	Chelidae	freshwater	open_water_swimming	freshwater	NA	extensive - 2	2	2	1	1	1	0	15.93	12.33	6.19	3.0849	36.31	intermediate	sideways	full
67	Emys_orbicularis_SMF1987_left	Emys_orbicularis	3	2	Emys_orbicularis	56	endosseous	extant	Cryptodira	Testudinoidea	Emydidae:Emydinae	Emysternia	freshwater	bottom_dwelling	freshwater	NA	small - 1	1	1	0	0	0	0	28.45	19.94	8.62	3.6893	58.29	long	vertical	full
68	Emys_orbicularis_SMNS11390_left_endosseous	Emys_orbicularis	0	0	NA	56	endosseous	extant	Cryptodira	Testudinoidea	Emydidae:Emydinae	Emysternia	freshwater	bottom_dwelling	freshwater	NA	small - 1	1	1	0	0	0	0	13.6	10.4	6.2	2.943	58.29	long	vertical	full
69	Emys_orbicularis_SMNS11390_left_membranous	Emys_orbicularis	0	0	NA	56	membranous	extant	Cryptodira	Testudinoidea	Emydidae:Emydinae	Emysternia	freshwater	bottom_dwelling	freshwater	NA	small - 1	1	1	0	0	0	0	13.6	10.4	6.2	2.943	58.29	long	vertical	full
70	Eochelone_brabantica_IRSNBR0061_left	Eochelone_brabantica	1	1	Eochelone_brabantica	78	endosseous	fossil	Cryptodira	Chelonioidea	Cheloniidae	Chelonioidea	marine	NA	NA	yes	NA	NA	NA	NA	NA	NA	NA	107.4	89.7	40	5.5859	NA	short	vertical	incomplete
71	Eretmochelys_imbricata_FMNH22242_left	Eretmochelys_imbricata	2	2	Eretmochelys_imbricata	82	endosseous	extant	Cryptodira	Chelonioidea	Cheloniidae	Chelonioidea	marine	open_water_swimming	marine	NA	flipper - 4	4	3	3	2	1	1	98.54	66.51	37.5	5.3905	NA	short	vertical	incomplete
72	Eretmochelys_imbricata_NMBC2417_left	Eretmochelys_imbricata	0	0	NA	82	endosseous	extant	Cryptodira	Chelonioidea	Cheloniidae	Chelonioidea	marine	open_water_swimming	marine	NA	flipper - 4	4	3	3	2	1	1	96.6	67.28	40.3	5.4182	NA	short	vertical	incomplete
73	Eubaena_cephalica_DMNH96004_left	Eubaena_cephalica	1	1	Eubaena_cephalica	7	endosseous	fossil	Stem	Paracryptodira	Baenidae	Perichelydia	freshwater	NA	NA	no	NA	NA	NA	NA	NA	NA	NA	65	62.7	27.2	5.0447	NA	NA	none	incomplete
74	Galianemys_emringeri_AMNH30035_left	Galianemys_emringeri	1	1	Galianemys_emringeri	123	endosseous	fossil	Pleurodira	Pelomedusoides	Bothremydidae:Cearachelyini	Pelomedusoides	freshwater	NA	NA	no	NA	NA	NA	NA	NA	NA	NA	53.1	57.6	22.6	4.8396	NA	NA	sideways	full
75	Galianemys_whitei_AMNH29987_right	Galianemys_whitei	1	1	Galianemys_whitei	124	endosseous	fossil	Pleurodira	Pelomedusoides	Bothremydidae:Cearachelyini	Pelomedusoides	freshwater	NA	NA	no	NA	NA	NA	NA	NA	NA	NA	48.3	45.7	19.8	4.6405	NA	NA	sideways	full
76	Geoclemys_hamiltonii_NHMUK87.9.30.1_left	Geoclemys_hamiltonii	1	1	Geoclemys_hamiltonii	33	endosseous	extant	Cryptodira	Testudinoidea	Geomydidae:Geoemydinae	Geoemydidae	freshwater	open_water_swimming	freshwater	NA	extensive - 2	2	2	1	1	1	0	38.53	34.76	15.48	4.3166	51.22	long	vertical	full
77	Geoemyda_spengleri_FMNH260381_left	Geoemyda_spengleri	1	1	Geoemyda_spengleri	38	endosseous	extant	Cryptodira	Testudinoidea	Geomydidae:Geoemydinae	Geoemydidae	terrestrial	digging	terrestrial	NA	not webbed - 0	0	0	0	0	0	0	23.92	15.53	10.32	3.5836	NA	NA	vertical	full
78	Glyptemys_insculpta_FMNH22240_left	Glyptemys_insculpta	1	1	Glyptemys_insculpta	54	endosseous	extant	Cryptodira	Testudinoidea	Emydidae:Emydinae	Emysternia	terrestrial	terrestrial_walking	terrestrial	NA	small - 1	1	1	0	0	0	0	41	33.96	14.48	4.3045	NA	NA	vertical	full
79	Glyptemys_muhlenbergii_UF85274_left	Glyptemys_muhlenbergii	1	1	Glyptemys_muhlenbergii	55	endosseous	extant	Cryptodira	Testudinoidea	Emydidae:Emydinae	Emysternia	freshwater	bottom_dwelling	freshwater	NA	small - 1	1	1	0	0	0	0	21.39	14.55	7.78	3.3841	NA	NA	vertical	full
80	Gopherus_agassizii_FMNH216746_left	Gopherus_agassizii	1	1	Gopherus_agassizii	51	endosseous	extant	Cryptodira	Testudinoidea	Testudinidae	Testudinidae	terrestrial	digging	terrestrial	NA	not webbed - 0	0	0	0	0	0	0	44.96	37.48	18.33	4.4898	47.02	intermediate	vertical	full
81	Gopherus_flavomarginatus_FMNH98916_left	Gopherus_flavomarginatus	1	1	Gopherus_flavomarginatus	50	endosseous	extant	Cryptodira	Testudinoidea	Testudinidae	Testudinidae	terrestrial	digging	terrestrial	NA	not webbed - 0	0	0	0	0	0	0	50.19	39.55	16.9	4.5257	42.7	intermediate	vertical	full
82	Graptemys_geographica_NHMUK55.12.6.11_left	Graptemys_geographica	1	1	Graptemys_geographica	64	endosseous	extant	Cryptodira	Testudinoidea	Emydidae:Deirochelyinae	Emysternia	freshwater	open_water_swimming	freshwater	NA	extensive - 2	2	2	1	1	1	0	24.38	16.69	9	3.5637	41.71	intermediate	vertical	full
83	Graptemys_pseudogeographica_SMNS3702_left_endosseous	Graptemys_pseudogeographica	2	1	Graptemys_pseudogeographica	65	endosseous	extant	Cryptodira	Testudinoidea	Emydidae:Deirochelyinae	Emysternia	freshwater	open_water_swimming	freshwater	NA	extensive - 2	2	2	1	1	1	0	11.9	9	5.6	2.778	NA	intermediate	vertical	full
84	Graptemys_pseudogeographica_SMNS3702_left_membranous	Graptemys_pseudogeographica	0	0	NA	65	membranous	extant	Cryptodira	Testudinoidea	Emydidae:Deirochelyinae	Emysternia	freshwater	open_water_swimming	freshwater	NA	extensive - 2	2	2	1	1	1	0	11.9	9	5.6	2.778	NA	intermediate	vertical	full
85	Hamadachelys_escuilliei_AMNH30644_left	Hamadachelys_escuilliei	2	2	NA	132	endosseous	fossil	Pleurodira	Pelomedusoides	stem-Podocnemididae	Pelomedusoides	freshwater	NA	NA	no	NA	NA	NA	NA	NA	NA	NA	50	37.3	15.9	4.4721	NA	NA	sideways	full
86	Hamadachelys_escuilliei_MDET03_right	Hamadachelys_escuilliei	0	0	Hamadachelys_escuilliei	132	endosseous	fossil	Pleurodira	Pelomedusoides	Podocnemididae	Pelomedusoides	freshwater	NA	NA	no	NA	NA	NA	NA	NA	NA	NA	67	60.6	31.5	5.1069	NA	NA	sideways	full
87	Heosemys_annandalii_FMNH260389_left	Heosemys_annandalii	1	1	Heosemys_annandalii	28	endosseous	extant	Cryptodira	Testudinoidea	Geomydidae:Geomydinae	Geoemydidae	freshwater	bottom_dwelling	freshwater	NA	extensive - 2	2	2	1	1	1	0	54.57	41.29	17.4	4.5933	47.79	intermediate	vertical	full
88	Homopus_areolatus_OUMNH9403_left	Homopus_areolatus	1	1	Homopus_areolatus	47	endosseous	extant	Cryptodira	Testudinoidea	Testudinidae	Testudinidae	terrestrial	terrestrial_walking	terrestrial	NA	not webbed - 0	0	0	0	0	0	0	21.78	15.09	9.03	3.4724	41.75	intermediate	vertical	full
89	Hydromedusa_tectifera_SMF70500_right	Hydromedusa_tectifera	1	1	Hydromedusa_tectifera	112	endosseous	extant	Pleurodira	Chelidae	Hydromedusinae	Chelidae	freshwater	open_water_swimming	freshwater	NA	extensive - 3	3	3	2	2	1	1	46.12	28	9.2	4.0748	65.29	long	sideways	full
90	Indotestudo_elongata_SMF71585_left	Indotestudo_elongata	1	1	Indotestudo_elongata	40	endosseous	extant	Cryptodira	Testudinoidea	Testudinidae	Testudinidae	terrestrial	terrestrial_walking	terrestrial	NA	not webbed - 0	0	0	0	0	0	0	51.49	39.22	15.12	4.4848	NA	NA	vertical	full
91	Indotestudo_forstenii_SMF73257_left	Indotestudo_forstenii	1	1	Indotestudo_forstenii	39	endosseous	extant	Cryptodira	Testudinoidea	Testudinidae	Testudinidae	terrestrial	terrestrial_walking	terrestrial	NA	not webbed - 0	0	0	0	0	0	0	33.85	28.09	12.18	4.0638	NA	NA	vertical	full
92	Jurassichelon_oleronensis_PIMUZAIII514_right	Jurassichelon_oleronensis	1	1	Jurassichelon_oleronensis	20	endosseous	fossil	Stem	Angolachelonia	Plesiochelyidae	Angolachelonia	marine	NA	NA	yes	NA	NA	NA	NA	NA	NA	NA	48.3	41	15	4.4728	NA	NA	none	incomplete
93	Kallokibotion_bajazidi_NHMUK4925_right	Kallokibotion_bajazidi	1	1	Kallokibotion_bajazidi	9	endosseous	fossil	Stem	NA	NA	Perichelydia	freshwater	NA	NA	no	NA	NA	NA	NA	NA	NA	NA	37	35	23	4.474	NA	NA	none	incomplete
94	Kayentachelys_aprix_TMM43670-2_left	Kayentachelys_aprix	1	1	Kayentachelys_aprix	3	endosseous	fossil	Stem	NA	NA	early-diverging	terrestrial	NA	NA	no	NA	NA	NA	NA	NA	NA	NA	58.5	57.5	20.2	4.8322	NA	NA	none	incomplete
95	Kinixys_erosa_SMF40166_left	Kinixys_erosa	1	1	Kinixys_erosa	44	endosseous	extant	Cryptodira	Testudinoidea	Testudinidae	Testudinidae	terrestrial	terrestrial_walking	terrestrial	NA	not webbed - 0	0	0	0	0	0	0	46.08	30.08	13.34	4.2669	54.25	long	vertical	full
96	Kinosternon_baurii_FMNH211705_left	Kinosternon_baurii	1	1	Kinosternon_baurii	94	endosseous	extant	Cryptodira	Kinosternoidea	Kinosternidae:Kinosterninae	Kinosternoidea	freshwater	bottom_dwelling	freshwater	NA	extensive - 2	2	2	1	1	1	0	24.28	17.24	9.79	3.6126	57.09	long	vertical	full
97	Kinosternon_hirtipes_magdalense_UFH45035_left	Kinosternon_hirtipes	1	1	Kinosternon_hirtipes	96	endosseous	extant	Cryptodira	Kinosternoidea	Kinosternidae:Kinosterninae	Kinosternoidea	freshwater	bottom_dwelling	freshwater	NA	extensive - 2	2	2	1	1	1	0	27.23	21.75	9.13	3.733	67.23	long	vertical	full
98	Kinosternon_scorpioides_SMF71893_left	Kinosternon_scorpioides	1	1	Kinosternon_scorpioides	95	endosseous	extant	Cryptodira	Kinosternoidea	Kinosternidae:Kinosterninae	Kinosternoidea	freshwater	bottom_dwelling	freshwater	NA	extensive - 2	2	2	1	1	1	0	29.25	23.45	11.61	3.9011	NA	long	vertical	full
99	Kinosternon_subrubrum_FMNH211711_left	Kinosternon_subrubrum	3	2	Kinosternon_subrubrum	93	endosseous	extant	Cryptodira	Kinosternoidea	Kinosternidae:Kinosterninae	Kinosternoidea	freshwater	bottom_dwelling	freshwater	NA	extensive - 2	2	2	1	1	1	0	30.69	21.06	11.65	3.8768	NA	long	vertical	full
100	Kinosternon_subrubrum_R10089_left_endosseous	Kinosternon_subrubrum	0	0	NA	93	endosseous	extant	Cryptodira	Kinosternoidea	Kinosternidae:Kinosterninae	Kinosternoidea	freshwater	bottom_dwelling	freshwater	NA	extensive - 2	2	2	1	1	1	0	22	15.1	8.3	3.4405	NA	long	vertical	full
101	Kinosternon_subrubrum_R10089_left_membranous	Kinosternon_subrubrum	0	0	NA	93	membranous	extant	Cryptodira	Kinosternoidea	Kinosternidae:Kinosterninae	Kinosternoidea	freshwater	bottom_dwelling	freshwater	NA	extensive - 2	2	2	1	1	1	0	22	15.1	8.3	3.4405	NA	long	vertical	full
102	Labrostochelys_galkini_AMNH30043_left	Labrostochelys_galkini	1	1	Labrostochelys_galkini	128	endosseous	fossil	Pleurodira	Pelomedusoides	Bothremydidae:Taphrospini	Pelomedusoides	marine	NA	NA	yes	NA	NA	NA	NA	NA	NA	NA	127.3	87.8	22.2	5.3947	NA	NA	sideways	full
103	Lapparentemys_vilavilensis_AMNH14444_left	Lapparentemys_vilavilensis	1	1	Lapparentemys_vilavilensis	134	endosseous	fossil	Pleurodira	Pelomedusoides	stem-Podocnemididae	Pelomedusoides	freshwater	NA	NA	no	NA	NA	NA	NA	NA	NA	NA	74.6	62.7	32.4	5.1806	NA	NA	sideways	full
104	Latentemys_plowdeni_NHMUK11998_right	Latentemys_plowdeni	1	1	Latentemys_plowdeni	139	endosseous	fossil	Pleurodira	Pelomedusoides	Podocnemididae	Pelomedusoides	marine	NA	NA	yes	NA	NA	NA	NA	NA	NA	NA	85	74.1	28.1	5.2479	NA	NA	sideways	full
105	Lepidochelys_kempii_M009-08_left	Lepidochelys_kempii	1	1	Lepidochelys_kempii	81	endosseous	extant	Cryptodira	Chelonioidea	Cheloniidae	Chelonioidea	marine	open_water_swimming	marine	NA	flipper - 4	4	3	3	2	1	1	67.88	58.01	31.91	5.0992	NA	short	vertical	incomplete
106	Lepidochelys_olivacea_SMNS11070_left	Lepidochelys_olivacea	1	1	Lepidochelys_olivacea	80	endosseous	extant	Cryptodira	Chelonioidea	Cheloniidae	Chelonioidea	marine	open_water_swimming	marine	NA	flipper - 4	4	3	3	2	1	1	111.82	94.55	48.05	5.7059	34.14	short	vertical	incomplete
107	Lissemys_punctata_SMF74141_left	Lissemys_punctata	1	1	Lissemys_punctata	111	endosseous	extant	Cryptodira	Trionychia	Trionychidae:Cyclanorbinae	Trionychia	freshwater	bottom_dwelling	freshwater	NA	extensive - 3	3	3	2	2	1	1	51.42	29.48	13.48	4.3103	71.04	extreme	vertical	full
108	Macrochelys_temminckii_FMNH22111_left	Macrochelys_temminckii	1	1	Macrochelys_temminckii	86	endosseous	extant	Cryptodira	Chelydroidea	Chelydridae	Chelydridae	freshwater	bottom_dwelling	freshwater	NA	extensive - 2	2	2	1	1	1	0	102.46	98.67	32.91	5.5221	53.48	long	vertical	incomplete
109	Malaclemys_terrapin_SMF36419_left	Malaclemys_terrapin	1	1	Malaclemys_terrapin	66	endosseous	extant	Cryptodira	Testudinoidea	Emydidae:Deirochelyinae	Emysternia	freshwater	open_water_swimming	freshwater	NA	extensive - 2	2	2	1	1	1	0	46.59	34.72	15.81	4.4078	NA	NA	vertical	full
110	Malacochersus_tornieri_SMF58702_left	Malacochersus_tornieri	1	1	Malacochersus_tornieri	41	endosseous	extant	Cryptodira	Testudinoidea	Testudinidae	Testudinidae	terrestrial	terrestrial_walking	terrestrial	NA	not webbed - 0	0	0	0	0	0	0	30.31	25.79	9.56	3.8735	39.03	intermediate	vertical	full
111	Malayemys_subtrijuga_NHMUK1920.1.20.2545_left	Malayemys_subtrijuga	1	1	Malayemys_subtrijuga	31	endosseous	extant	Cryptodira	Testudinoidea	Geomydidae:Geoemydinae	Geoemydidae	freshwater	bottom_dwelling	freshwater	NA	extensive - 2	2	2	1	1	1	0	52.67	39.9	17.18	4.5576	NA	NA	vertical	full
112	Manouria_impressa_SMF69777_left	Manouria_impressa	1	1	Manouria_impressa	52	endosseous	extant	Cryptodira	Testudinoidea	Testudinidae	Testudinidae	terrestrial	terrestrial_walking	terrestrial	NA	not webbed - 0	0	0	0	0	0	0	49.94	34.5	17.28	4.4738	NA	NA	vertical	full
113	Mauremys_leprosa_NHMUK_unnumbered_left	Mauremys_leprosa	1	1	Mauremys_leprosa	23	endosseous	extant	Cryptodira	Testudinoidea	Geomydidae:Geoemydinae	Geoemydidae	freshwater	bottom_dwelling	freshwater	NA	extensive - 2	2	2	1	1	1	0	35.01	27.41	11.33	4.0363	60.35	long	vertical	full
114	Meiolania_platyceps_NHMUK682_right	Meiolania_platyceps	1	1	Meiolania_platyceps	10	endosseous	fossil	Stem	Meiolaniformes	Meiolaniidae	Perichelydia	terrestrial	NA	NA	no	NA	NA	NA	NA	NA	NA	NA	155	194	82	6.3919	NA	NA	none	incomplete
115	Morenia_ocellata_NHMUK87.3.11.7_left	Morenia_ocellata	1	1	Morenia_ocellata	36	endosseous	extant	Cryptodira	Testudinoidea	Geomydidae:Geoemydinae	Geoemydidae	freshwater	open_water_swimming	freshwater	NA	extensive - 2	2	2	1	1	1	0	42.5	30.22	18.84	4.3838	NA	NA	vertical	full
116	Naomichelys_speciosa_FMNH273_right	Naomichelys_speciosa	1	1	Naomichelys_speciosa	5	endosseous	fossil	Stem	NA	NA	Perichelydia	freshwater	NA	NA	no	NA	NA	NA	NA	NA	NA	NA	94.5	84.1	40.8	5.5109	NA	NA	none	incomplete
117	Natator_depressus_R112123_left	Natator_depressus	1	1	Natator_depressus	84	endosseous	extant	Cryptodira	Chelonioidea	Cheloniidae	Chelonioidea	marine	open_water_swimming	marine	NA	flipper - 4	4	3	3	2	1	1	149.53	134.18	66.57	6.1257	NA	NA	vertical	incomplete
118	Nichollsemys_baieri_TMP97.99.1_right	Nichollsemys_baieri	1	1	Nichollsemys_baieri	73	endosseous	fossil	Cryptodira	Chelonioidea	NA	Chelonioidea	marine	NA	NA	yes	NA	NA	NA	NA	NA	NA	NA	110	95.7	54.8	5.7611	29.13	short	vertical	incomplete
119	Notochelys_platynota_FMNH224048_left	Notochelys_platynota	1	1	Notochelys_platynota	29	endosseous	extant	Cryptodira	Testudinoidea	Geomydidae:Geomydinae	Geoemydidae	freshwater	bottom_dwelling	freshwater	NA	extensive - 2	2	2	1	1	1	0	55.12	40.34	18.57	4.6159	NA	NA	vertical	full
120	Ordosemys_sp_IVPPV12092_right	Ordosemys_sp	1	1	Ordosemys_sp	13	endosseous	fossil	Stem	Macrobaenidae/Sinemydidae	NA	Macrobaenidae/Sinemydidae	freshwater	NA	NA	no	NA	NA	NA	NA	NA	NA	NA	50.3	44.4	16.8	4.5743	24.82	short	none	incomplete
121	Orlitia_borneensis_NHMUK1949.3.4.29_left	Orlitia_borneensis	1	1	Orlitia_borneensis	32	endosseous	extant	Cryptodira	Testudinoidea	Geomydidae:Geoemydinae	Geoemydidae	freshwater	open_water_swimming	freshwater	NA	extensive - 2	2	2	1	1	1	0	68.5	60.73	24.35	5.0056	NA	NA	vertical	full
122	Pangshura_tecta_NHMUK1889.2.6.1_left	Pangshura_tecta	1	1	Pangshura_tecta	34	endosseous	extant	Cryptodira	Testudinoidea	Geomydidae:Geoemydinae	Geoemydidae	freshwater	open_water_swimming	freshwater	NA	extensive - 2	2	2	1	1	1	0	41.75	32.37	15.81	4.3297	NA	NA	vertical	full
123	Pelodiscus_sinensis_IW576-2_left	Pelodiscus_sinensis	1	1	Pelodiscus_sinensis	108	endosseous	extant	Cryptodira	Trionychia	Trionychidae:Trionychinae	Trionychia	freshwater	bottom_dwelling	freshwater	NA	extensive - 3	3	3	2	2	1	1	45.77	29.06	13.34	4.249	82.84	extreme	vertical	full
124	Pelomedusa_subrufa_SMF70504_left	Pelomedusa_subrufa	1	1	Pelomedusa_subrufa	120	endosseous	extant	Pleurodira	Pelomedusoides	Pelomedusidae	Pelomedusoides	freshwater	bottom_dwelling	freshwater	NA	extensive - 2	2	2	1	1	1	0	38.53	35.19	13.82	4.2727	48.67	intermediate	sideways	full
125	Peltocephalus_dumerilianus_SMF55470_left	Peltocephalus_dumerilianus	1	1	Peltocephalus_dumerilianus	138	endosseous	extant	Pleurodira	Pelomedusoides	Podocnemididae	Pelomedusoides	freshwater	open_water_swimming	freshwater	NA	extensive - 2	2	2	1	1	1	0	67	46.93	23.29	4.8647	NA	NA	sideways	incomplete
126	Pelusios_niger_SMNS4625_left_endosseous	Pelusios_niger	2	1	Pelusios_niger	121	endosseous	extant	Pleurodira	Pelomedusoides	Pelomedusidae	Pelomedusoides	freshwater	bottom_dwelling	freshwater	NA	extensive - 2	2	2	1	1	1	0	21.8	18.6	8.6	3.5425	NA	NA	sideways	full
127	Pelusios_niger_SMNS4625_left_membranous	Pelusios_niger	0	0	NA	121	membranous	extant	Pleurodira	Pelomedusoides	Pelomedusidae	Pelomedusoides	freshwater	bottom_dwelling	freshwater	NA	extensive - 2	2	2	1	1	1	0	21.8	18.6	8.6	3.5425	NA	NA	sideways	full
128	Petrochelys_kyrgyzensis_ZINPHTF67218_right	Petrochelys_kyrgyzensis	1	1	Petrochelys_kyrgyzensis	101	endosseous	fossil	Cryptodira	Trionychia	NA	Trionychia	freshwater	NA	NA	no	NA	NA	NA	NA	NA	NA	NA	NA	NA	NA	NA	NA	NA	vertical	full
129	Phosphatochelys_tedfordi_AMNH30008_left	Phosphatochelys_tedfordi	1	1	Phosphatochelys_tedfordi	130	endosseous	fossil	Pleurodira	Pelomedusoides	Bothremydidae:Taphrospini	Pelomedusoides	marine	NA	NA	yes	NA	NA	NA	NA	NA	NA	NA	67.7	62.7	31.4	5.1248	NA	NA	sideways	incomplete
130	Phrynops_geoffroanus_SMF45470_left	Phrynops_geoffroanus	1	1	Phrynops_geoffroanus	114	endosseous	extant	Pleurodira	Chelidae	Chelinae	Chelidae	freshwater	open_water_swimming	freshwater	NA	extensive - 2	2	2	1	1	1	0	64.39	55.95	19.79	4.8531	46.88	intermediate	sideways	full
131	Phrynops_hilarii_NHMUK91.3.16.1_left	Phrynops_hilarii	1	1	Phrynops_hilarii	113	endosseous	extant	Pleurodira	Chelidae	Chelinae	Chelidae	freshwater	open_water_swimming	freshwater	NA	extensive - 2	2	2	1	1	1	0	77.3	70.79	21.14	5.0633	NA	NA	sideways	full
132	Platemys_platycephala_SMNS_unnumbered_left_endosseous	Platemys_platycephala	2	1	Platemys_platycephala	115	endosseous	extant	Pleurodira	Chelidae	Chelinae	Chelidae	freshwater	open_water_swimming	freshwater	NA	small - 1	1	1	0	0	0	0	20.7	14.5	6.9	3.3162	NA	NA	sideways	full
133	Platemys_platycephala_SMNS_unnumbered_left_membranous	Platemys_platycephala	0	0	NA	115	membranous	extant	Pleurodira	Chelidae	Chelinae	Chelidae	freshwater	open_water_swimming	freshwater	NA	small - 1	1	1	0	0	0	0	20.7	14.5	6.9	3.3162	NA	NA	sideways	full
134	Platysternon_megacephalum_NCSM76497_left	Platysternon_megacephalum	4	3	NA	53	endosseous	extant	Cryptodira	Testudinoidea	Platysternidae	Emysternia	freshwater	bottom_dwelling	freshwater	NA	small - 1	1	1	0	0	0	0	36.32	31.5	14.47	4.2189	46.9	intermediate	vertical	incomplete
135	Platysternon_megacephalum_R12559_left_endosseous	Platysternon_megacephalum	0	0	NA	53	endosseous	extant	Cryptodira	Testudinoidea	Platysternidae	Emysternia	freshwater	bottom_dwelling	freshwater	NA	small - 1	1	1	0	0	0	0	33.5	28.9	14.4	4.1443	46.9	intermediate	vertical	incomplete
136	Platysternon_megacephalum_R12559_left_membranous	Platysternon_megacephalum	0	0	NA	53	membranous	extant	Cryptodira	Testudinoidea	Platysternidae	Emysternia	freshwater	bottom_dwelling	freshwater	NA	small - 1	1	1	0	0	0	0	33.5	28.9	14.4	4.1443	46.9	intermediate	vertical	incomplete
137	Platysternon_megacephalum_SMF69684_left	Platysternon_megacephalum	0	0	Platysternon_megacephalum	53	endosseous	extant	Cryptodira	Testudinoidea	Platysternidae	Emysternia	freshwater	bottom_dwelling	freshwater	NA	small - 1	1	1	0	0	0	0	60.26	57.95	29.85	5.018	46.9	intermediate	vertical	incomplete
138	Plesiochelys_bigleri_MJSNTCH007-252_left	Plesiochelys_bigleri	1	1	Plesiochelys_bigleri	17	endosseous	fossil	Stem	Angolachelonia	Plesiochelyidae	Angolachelonia	marine	NA	NA	yes	NA	NA	NA	NA	NA	NA	NA	NA	NA	NA	NA	NA	NA	none	incomplete
139	Plesiochelys_etalloni_NMB435_left	Plesiochelys_etalloni	1	1	Plesiochelys_etalloni	16	endosseous	fossil	Stem	Angolachelonia	Plesiochelyidae	Angolachelonia	marine	NA	NA	yes	NA	NA	NA	NA	NA	NA	NA	108	86	41.6	5.587	NA	NA	none	incomplete
140	Plesiochelys_planiceps_OUMNHJ1582_left	Plesiochelys_planiceps	1	1	Plesiochelys_planiceps	18	endosseous	fossil	Stem	Angolachelonia	Plesiochelyidae	Angolachelonia	marine	NA	NA	yes	NA	NA	NA	NA	NA	NA	NA	87	72.7	36.4	5.3622	NA	NA	none	incomplete
141	Podocnemis_erythrocephala_SMNS6063_left_endosseous	Podocnemis_erythrocephala	2	1	Podocnemis_erythrocephala	137	endosseous	extant	Pleurodira	Pelomedusoides	Podocnemididae	Pelomedusoides	freshwater	open_water_swimming	freshwater	NA	extensive - 2	2	2	1	1	1	0	12	9.5	6.7	2.883	32.54	short	sideways	full
142	Podocnemis_erythrocephala_SMNS6063_left_membranous	Podocnemis_erythrocephala	0	0	NA	137	membranous	extant	Pleurodira	Pelomedusoides	Podocnemididae	Pelomedusoides	freshwater	open_water_swimming	freshwater	NA	extensive - 2	2	2	1	1	1	0	12	9.5	6.7	2.883	32.54	short	sideways	full
143	Podocnemis_expansa_LIRP_unnumbered_left	Podocnemis_expansa	1	1	Podocnemis_expansa	135	endosseous	extant	Pleurodira	Pelomedusoides	Podocnemididae	Pelomedusoides	freshwater	open_water_swimming	freshwater	NA	extensive - 2	2	2	1	1	1	0	111.05	96.24	42.02	5.6523	NA	NA	sideways	full
144	Podocnemis_unifilis_FMNH45657_left	Podocnemis_unifilis	2	2	NA	136	endosseous	extant	Pleurodira	Pelomedusoides	Podocnemididae	Pelomedusoides	freshwater	open_water_swimming	freshwater	NA	extensive - 2	2	2	1	1	1	0	32.83	23.83	12.01	3.9729	26.99	short	sideways	full
145	Podocnemis_unifilis_NHMUK60.4.16.9_left	Podocnemis_unifilis	0	0	Podocnemis_unifilis	136	endosseous	extant	Pleurodira	Pelomedusoides	Podocnemididae	Pelomedusoides	freshwater	open_water_swimming	freshwater	NA	extensive - 2	2	2	1	1	1	0	77.04	56.91	23.32	5.0096	NA	NA	sideways	full
146	Portlandemys_mcdowelli_NHMUK2914_right	Portlandemys_mcdowelli	1	1	Portlandemys_mcdowelli	19	endosseous	fossil	Stem	Angolachelonia	Plesiochelyidae	Angolachelonia	marine	NA	NA	yes	NA	NA	NA	NA	NA	NA	NA	92.5	70	37	5.3794	NA	NA	none	incomplete
147	Proganochelys_quenstedtii_MB1910.45.2_left	Proganochelys_quenstedii	1	1	Proganochelys_quenstedii	1	endosseous	fossil	Stem	NA	NA	early-diverging	terrestrial	NA	NA	no	NA	NA	NA	NA	NA	NA	NA	133	111	59	5.94	37.11	intermediate	none	incomplete
148	Psammobates_tentorius_veroxii_IW1149_left	Psammobates_tentorius	1	1	Psammobates_tentorius	46	endosseous	extant	Cryptodira	Testudinoidea	Testudinidae	Testudinidae	terrestrial	terrestrial_walking	terrestrial	NA	not webbed - 0	0	0	0	0	0	0	24.01	17.39	8.68	3.5592	NA	NA	vertical	full
149	Pseudemys_concinna_hieroglyphica_FMNH22146_left	Pseudemys_concinna	1	1	Pseudemys_concinna	69	endosseous	extant	Cryptodira	Testudinoidea	Emydidae:Deirochelyinae	Emysternia	freshwater	open_water_swimming	freshwater	NA	extensive - 2	2	2	1	1	1	0	45.38	36.15	17.03	4.4462	NA	NA	vertical	full
150	Pseudemys_floridiana_FMNH8222_left	Pseudemys_floridiana	1	1	Pseudemys_floridiana	68	endosseous	extant	Cryptodira	Testudinoidea	Emydidae:Deirochelyinae	Emysternia	freshwater	open_water_swimming	freshwater	NA	extensive - 2	2	2	1	1	1	0	33.07	25.6	14.02	4.0744	NA	NA	vertical	full
151	Puppigerus_camperi_IRSNBR0074_left	Puppigerus_camperi	2	2	Puppigerus_camperi	77	endosseous	fossil	Cryptodira	Chelonioidea	Cheloniidae	Chelonioidea	marine	NA	NA	yes	NA	NA	NA	NA	NA	NA	NA	84.3	61.6	36	5.2717	31.79	short	vertical	incomplete
152	Puppigerus_camperi_IRSNBR0076_left	Puppigerus_camperi	0	0	NA	77	endosseous	fossil	Cryptodira	Chelonioidea	Cheloniidae	Chelonioidea	marine	NA	NA	yes	NA	NA	NA	NA	NA	NA	NA	54.7	42.7	22.6	4.7225	31.79	short	vertical	incomplete
153	Rhinochelys_pulchriceps_CAMSMB55775_left	Rhinochelys_pulchriceps	2	2	NA	70	endosseous	fossil	Cryptodira	Chelonioidea	Protostegidae	Chelonioidea	marine	NA	NA	yes	NA	NA	NA	NA	NA	NA	NA	59.6	35.8	24.1	4.7111	NA	NA	vertical	incomplete
154	Rhinochelys_pulchriceps_CAMSMB55783_right	Rhinochelys_pulchriceps	0	0	Rhinochelys_pulchriceps	70	endosseous	fossil	Cryptodira	Chelonioidea	Protostegidae	Chelonioidea	marine	NA	NA	yes	NA	NA	NA	NA	NA	NA	NA	33.45	22.1	14.5	4.0302	NA	NA	vertical	incomplete
155	Rhinoclemmys_melanosterna_FMNH44446_left	Rhinoclemmys_melanosterna	1	1	Rhinoclemmys_melanosterna	22	endosseous	extant	Cryptodira	Testudinoidea	Geomydidae:Rhinoclemmydinae	Geoemydidae	freshwater	bottom_dwelling	freshwater	NA	extensive - 2	2	2	1	1	1	0	28.5	19.51	9.53	3.7242	NA	NA	vertical	full
156	Rhinoclemmys_pulcherrima_PCHP_unnumbered_left	Rhinoclemmys_pulcherrima	1	1	Rhinoclemmys_pulcherrima	21	endosseous	extant	Cryptodira	Testudinoidea	Geomydidae:Rhinoclemmydinae	Geoemydidae	terrestrial	terrestrial_walking	terrestrial	NA	small - 1	1	1	0	0	0	0	30.81	23.13	9.67	3.8383	NA	NA	vertical	full
157	Sacalia_quadriocellata_NCSM13265_right	Sacalia_quadriocellata	1	1	Sacalia_quadriocellata	30	endosseous	extant	Cryptodira	Testudinoidea	Geomydidae:Geoemydinae	Geoemydidae	freshwater	bottom_dwelling	freshwater	NA	extensive - 2	2	2	1	1	1	0	28.73	18.75	9.77	3.7212	54.75	long	vertical	full
158	Sahonachelys_mailakavava_MAD15359_right	Sahonachelys_mailakavava	1	1	Sahonachelys_mailakavava	122	endosseous	fossil	Pleurodira	stem-Pelomedusoides	NA	Pelomedusoides	freshwater	NA	NA	no	NA	NA	NA	NA	NA	NA	NA	46.7	50.2	15	4.5461	53	long	sideways	full
159	Sandownia_harrisi_MIWG3480_left	Sandownia_harrisi	1	1	Sandownia_harrisi	14	endosseous	fossil	Stem	Angolachelonia	Sandownidae	Angolachelonia	marine	NA	NA	yes	NA	NA	NA	NA	NA	NA	NA	60.8	61.4	26	4.987	NA	NA	none	incomplete
160	Shweboemys_pilgrimi_NHMUK8432_left	Shweboemys_pilgrimi	1	1	Shweboemys_pilgrimi	140	endosseous	fossil	Pleurodira	Pelomedusoides	Podocnemididae	Pelomedusoides	marine	NA	NA	yes	NA	NA	NA	NA	NA	NA	NA	NA	NA	NA	NA	NA	NA	sideways	full
161	Siebenrockiella_crassicollis_NHMUK1894.9.2.47_left	Siebenrockiella_crassicollis	1	1	Siebenrockiella_crassicollis	37	endosseous	extant	Cryptodira	Testudinoidea	Geomydidae:Geoemydinae	Geoemydidae	freshwater	bottom_dwelling	freshwater	NA	extensive - 2	2	2	1	1	1	0	27.74	22.96	11.97	3.8822	NA	NA	vertical	full
162	Solnhofia_parsonsi_TM4023_right	Solnhofia_parsonsi	1	1	Solnhofia_parsonsi	15	endosseous	fossil	Stem	Angolachelonia	Sandownidae	Angolachelonia	marine	NA	NA	yes	NA	NA	NA	NA	NA	NA	NA	72.1	65	24	5.0511	33.33	short	none	incomplete
163	Staurotypus_salvinii_NHMUK1879.1.7.5_left	Staurotypus_salvinii	1	1	Staurotypus_salvinii	89	endosseous	extant	Cryptodira	Kinosternoidea	Kinosternidae:Staurotypinae	Kinosternoidea	freshwater	bottom_dwelling	freshwater	NA	extensive - 2	2	2	1	1	1	0	51.93	44	20.47	4.67	NA	NA	vertical	full
164	Stereogenys_cromeri_NHMUK3189_right	Stereogenys_cromeri	2	2	NA	141	endosseous	fossil	Pleurodira	Pelomedusoides	Podocnemididae	Pelomedusoides	marine	NA	NA	yes	NA	NA	NA	NA	NA	NA	NA	87.1	81.6	37.4	5.4246	NA	NA	sideways	full
165	Stereogenys_cromeri_NHMUK3190_left	Stereogenys_cromeri	0	0	Stereogenys_cromeri	141	endosseous	fossil	Pleurodira	Pelomedusoides	Podocnemididae	Pelomedusoides	marine	NA	NA	yes	NA	NA	NA	NA	NA	NA	NA	85.14	99.57	37.23	5.4992	NA	NA	sideways	full
166	Sternotherus_minor_FMNH211696_left	Sternotherus_minor	1	1	Sternotherus_minor	91	endosseous	extant	Cryptodira	Kinosternoidea	Kinosternidae:Kinosterninae	Kinosternoidea	freshwater	bottom_dwelling	freshwater	NA	extensive - 2	2	2	1	1	1	0	32.05	26.28	14.89	4.0983	NA	long	vertical	full
167	Sternotherus_odoratus_OUMNH2017070002_left	Sternotherus_odoratus	1	1	Sternotherus_odoratus	92	endosseous	extant	Cryptodira	Kinosternoidea	Kinosternidae:Kinosterninae	Kinosternoidea	freshwater	bottom_dwelling	freshwater	NA	extensive - 2	2	2	1	1	1	0	24.5	19.62	9.5	3.6596	65.49	long	vertical	full
168	Stylemys_nebrascensis_FMNHUR559_left	Stylemys_nebrascensis	1	1	Stylemys_nebrascensis	49	endosseous	fossil	Cryptodira	Testudinoidea	Testudinidae	Testudinidae	terrestrial	NA	NA	no	NA	NA	NA	NA	NA	NA	NA	37	28	13	4.1293	NA	NA	vertical	full
169	Taphrosphys_ippolitoi_AMNH30500_right	Taphrosphys_ippolitoi	1	1	Taphrosphys_ippolitoi	129	endosseous	fossil	Pleurodira	Pelomedusoides	Bothremydidae:Taphrospini	Pelomedusoides	marine	NA	NA	yes	NA	NA	NA	NA	NA	NA	NA	90.6	81	32.3	5.3748	NA	NA	sideways	full
170	Terrapene_carolina_OUMNH8795_left	Terrapene_carolina	3	2	Terrapene_carolina	60	endosseous	extant	Cryptodira	Testudinoidea	Emydidae:Emydinae	Emysternia	terrestrial	terrestrial_walking	terrestrial	NA	small - 1	1	1	0	0	0	0	28.32	18.21	10.53	3.7348	52.86	long	vertical	full
171	Terrapene_carolina_SMNS7434_left_endosseous	Terrapene_carolina	0	0	NA	60	endosseous	extant	Cryptodira	Testudinoidea	Emydidae:Emydinae	Emysternia	terrestrial	terrestrial_walking	terrestrial	NA	small - 1	1	1	0	0	0	0	15.5	10.3	6.9	3.042	52.86	long	vertical	full
172	Terrapene_carolina_SMNS7434_left_membranous	Terrapene_carolina	0	0	NA	60	membranous	extant	Cryptodira	Testudinoidea	Emydidae:Emydinae	Emysternia	terrestrial	terrestrial_walking	terrestrial	NA	small - 1	1	1	0	0	0	0	15.5	10.3	6.9	3.042	52.86	long	vertical	full
173	Terrapene_coahuila_FMNH47372_left	Terrapene_coahuila	1	1	Terrapene_coahuila	59	endosseous	extant	Cryptodira	Testudinoidea	Emydidae:Emydinae	Emysternia	freshwater	bottom_dwelling	freshwater	NA	small - 1	1	1	0	0	0	0	29.52	19.23	11.54	3.8163	NA	NA	vertical	full
174	Terrapene_ornata_FMNH23014_left	Terrapene_ornata	1	1	Terrapene_ornata	58	endosseous	extant	Cryptodira	Testudinoidea	Emydidae:Emydinae	Emysternia	terrestrial	terrestrial_walking	terrestrial	NA	not webbed - 0	0	0	0	0	0	0	27.57	17.95	11	3.7359	NA	NA	vertical	full
175	Testudo_horsfieldii_OUMNH10344_left	Testudo_horsfieldii	2	2	Testudo_horsfieldii	43	endosseous	extant	Cryptodira	Testudinoidea	Testudinidae	Testudinidae	terrestrial	digging	terrestrial	NA	not webbed - 0	0	0	0	0	0	0	32.11	23.19	11.09	3.9169	45.63	intermediate	vertical	full
176	Testudo_horsfieldii_PCHP_unnumbered_right	Testudo_horsfieldii	0	0	NA	43	endosseous	extant	Cryptodira	Testudinoidea	Testudinidae	Testudinidae	terrestrial	digging	terrestrial	NA	not webbed - 0	0	0	0	0	0	0	30.65	21.95	10	3.8279	45.63	intermediate	vertical	full
177	Testudo_marginata_FMNH51672_left	Testudo_marginata	1	1	Testudo_marginata	42	endosseous	extant	Cryptodira	Testudinoidea	Testudinidae	Testudinidae	terrestrial	terrestrial_walking	terrestrial	NA	not webbed - 0	0	0	0	0	0	0	39.4	26.63	13.41	4.1483	42.48	intermediate	vertical	full
178	Trachemys_scripta_unnumbered_left_endosseous	Trachemys_scripta	2	1	Trachemys_scripta	63	endosseous	extant	Cryptodira	Testudinoidea	Emydidae:Deirochelyinae	Emysternia	freshwater	open_water_swimming	freshwater	NA	extensive - 2	2	2	1	1	1	0	NA	NA	NA	NA	NA	NA	vertical	full
179	Trachemys_scripta_unnumbered_left_membranous	Trachemys_scripta	0	0	NA	63	membranous	extant	Cryptodira	Testudinoidea	Emydidae:Deirochelyinae	Emysternia	freshwater	open_water_swimming	freshwater	NA	extensive - 2	2	2	1	1	1	0	NA	NA	NA	NA	NA	NA	vertical	full
180	Trionyx_triunguis_PCHP4559_left	Trionyx_triunguis	1	1	Trionyx_triunguis	102	endosseous	extant	Cryptodira	Trionychia	Trionychidae:Trionychinae	Trionychia	freshwater	bottom_dwelling	freshwater	NA	extensive - 3	3	3	2	2	1	1	84.99	51.87	21.45	4.9757	104.88	extreme	vertical	full
181	Uluops_uluops_UCMP5371_right	Uluops_uluops	1	1	Uluops_uluops	6	endosseous	fossil	Stem	Paracryptodira	Pleurosternidae	Perichelydia	freshwater	NA	NA	no	NA	NA	NA	NA	NA	NA	NA	45.8	41.8	23.4	4.6513	NA	NA	none	incomplete
182	Ummulisani_rutgersensis_AMNH30569_left	Ummulisani_rutgersensis	1	1	Ummulisani_rutgersensis	131	endosseous	fossil	Pleurodira	Pelomedusoides	Bothremydidae:Taphrospini	Pelomedusoides	marine	NA	NA	yes	NA	NA	NA	NA	NA	NA	NA	192.7	148.7	57.3	6.2153	NA	NA	sideways	incomplete
183	Xinjiangchelys_radiplicatoides_IVPPV9539_left	Xinjiangchelys_radiplicatoides	1	1	Xinjiangchelys_radiplicatoides	12	endosseous	fossil	Stem	Xinjiangchelyidae	NA	Xinjiangchelyidae	freshwater	NA	NA	no	NA	NA	NA	NA	NA	NA	NA	60	45	19	4.7101	NA	NA	none	incomplete
184	Yuraramirim_montealtensis_MPMA040008-89_right	Yuraramirim_montealtensis	1	1	Yuraramirim_montealtensis	133	endosseous	fossil	Pleurodira	Pelomedusoides	stem-Podocnemididae	Pelomedusoides	freshwater	NA	NA	no	NA	NA	NA	NA	NA	NA	NA	18	15	7.5	3.3064	NA	NA	sideways	full
