# Supplementary material for: Independent origin of large labyrinth size in turtles
Source: Nat Commun. 2022 Oct 11;13:5807. doi: 10.1038/s41467-022-33091-5 (PMC9553989; doi:10.1038/s41467-022-33091-5)
Supplement: Supplementary file 6 — Source Data [file 41467_2022_33091_MOESM6_ESM.xlsx]

## Sheet: Source_Fig1a&Suppl.Fig4a&c
Specimen_name	Species_ID	Plotting_habitat	Tree_node_number	PC1.values	PC2.values
Adocus_lineolatus_CMM60-15_left	Adocus_lineolatus	freshwater	97	0.000514651	-0.0115303
Aldabrachelys_gigantea_NHMUK77.11.12.2_left	Aldabrachelys_gigantea	terrestrial	48	-0.0631789	0.0641679
Allaeochelys_libyca_BSPG1991II130_left	Allaeochelys_libyca	freshwater	100	0.0393236	0.0370759
Allopleuron_hofmanni_NHMUK4213_left	Allopleuron_hofmanni	marine	75	-0.126664	-0.0375931
Amyda_cartilaginea_FMNH244117_right	Amyda_cartilaginea	freshwater	107	-0.0456507	0.0140427
Annemys_sp_IVPPV18106_right	Annemys_sp	freshwater	11	0.114275	0.0591734
Apalone_mutica_PCHP2746_left	Apalone_mutica	freshwater	105	0.0876766	-0.00715222
Apalone_spinifera_FMNH22178_left	Apalone_spinifera	freshwater	106	0.0441049	0.0193102
Apalone_spinifera_R12970_left_endosseous	Apalone_spinifera	freshwater	106	0.12051	-0.0308525
Araiochelys_hirayamai_AMNH30778_left	Araiochelys_hirayamai	marine	125	-0.0126152	-0.00151849
Araripemys_barretoi_AMNH24454_right	Araripemys_barretoi	freshwater	142	-0.0213665	0.00738081
Argillochelys_antiqua_NHMUK38955_left	Argillochelys_antiqua	marine	76	-0.0587093	0.0031099
Argillochelys_antiqua_NHMUK41636_right	Argillochelys_antiqua	marine	76	-0.131995	-0.101418
Arundelemys_dardeni_USNM497740_left	Arundelemys_dardeni	freshwater	8	0.0649775	-0.101188
Australochelys_africanus_BP1_4933_right	Australochelys_africanus	terrestrial	2	-0.0630855	-0.167585
Axestemys_infernalis_DMNH130951_left	Axestemys_infernalis	freshwater	104	0.0292403	-0.0337965
Basilemys_gaffneyi_DMNH130986_right	Basilemys_gaffneyi	terrestrial	98	0.0467355	0.05551
Batagur_baska_NHMUK67.9.28.7_left	Batagur_baska	freshwater	35	-0.0341064	-0.0268314
Bothremys_cooki_AMNH29444_left	Bothremys_cooki	marine	127	-0.135804	0.0186379
Bothremys_maghrebiana_AMNH30234_right	Bothremys_maghrebiana	marine	126	-0.0241356	-0.0186275
Bouliachelys_suteri_SAMP41106_right	Bouliachelys_suteri	marine	72	-0.0379424	0.00319626
Caretta_caretta_IW1681_left_endosseous	Caretta_caretta	marine	79	-0.127847	0.024408
Caretta_caretta_NHMUK1938.1.9.1_left	Caretta_caretta	marine	79	-0.152563	-0.034711
Caretta_caretta_NHMUK1940.3.15.1_left	Caretta_caretta	marine	79	-0.185806	0.00107894
Caretta_caretta_XT757-07_left	Caretta_caretta	marine	79	-0.131685	-0.035369
Carettochelys_insculpta_NHMUK1903.7.10.1_left	Carettochelys_insculpta	freshwater	99	0.0363425	0.00491337
Chelodina_oblonga_NHMUK64.12.22_left	Chelodina_oblonga	freshwater	117	0.0957846	-0.000901448
Chelonia_mydas_NHMUK1969.776_left	Chelonia_mydas	marine	83	-0.120865	0.0079569
Chelonoidis_SMF67582_right	Chelonoidis_sp	terrestrial	45	-0.0704529	0.00259144
Chelus_fimbriatus_IW_unnumbered_left_endosseous	Chelus_fimbriatus	freshwater	116	0.116844	-0.0172063
Chelus_fimbriatus_NHMUK81.9.27.4_left	Chelus_fimbriatus	freshwater	116	0.118504	-0.112627
Chelydra_serpentina_R14442_left_endosseous	Chelydra_serpentina	freshwater	87	0.0234661	0.0464014
Chelydra_serpentina_UFR_VP1_left	Chelydra_serpentina	freshwater	87	0.0417894	-0.0204023
Chelydropsis_murchisoni_BSPG1980I158_right	Chelydropsis_murchisoni	freshwater	85	-0.00251572	0.0449023
Chitra_chitra_NHMUK1936.12.16.1_right	Chitra_chitra	freshwater	103	0.0322867	-0.0049083
Chrysemys_picta_NHMUK76.1.31.19_left	Chrysemys_picta	freshwater	67	0.017274	0.0838393
Claudius_angustatus_SMNS14380_left	Claudius_angustatus	freshwater	90	-0.0233997	-0.0656476
Clemmys_guttata_FMNH22114_left	Clemmys_guttata	freshwater	61	0.012301	0.0429618
Cuora_amboinensis_NHMUK69.42.145_left	Cuora_amboinensis	freshwater	25	0.0409166	0.0830978
Cuora_amboinensis_PCHP5077_left	Cuora_amboinensis	freshwater	25	0.00607279	0.060881
Cuora_amboinensis_SMNS4867-2_left_endosseous	Cuora_amboinensis	freshwater	25	0.0202143	0.104077
Cuora_flavomarginata_FMNH21515_left	Cuora_flavomarginata	terrestrial	24	-0.0572299	0.0558361
Cuora_mouhotii_SMF71599_left	Cuora_mouhotii	terrestrial	26	0.0862098	0.0669351
Cyclanorbis_senegalensis_NHMUK65.5.9.21_right	Cyclanorbis_senegalensis	freshwater	110	0.106368	-0.0101675
Cyclemys_dentata_NHMUK97.11.22.3_left	Cyclemys_dentata	terrestrial	27	0.0308465	0.0552105
Cycloderma_frenatum_NHMUK84.2.4.1_left	Cycloderma_frenatum	freshwater	109	0.0879737	-0.0631892
Deirochelys_reticularia_FMNH98754_left	Deirochelys_reticularia	freshwater	62	0.0767917	0.0793135
Dermatemys_mawii_SMF59463_left	Dermatemys_mawii	freshwater	88	0.0124325	0.0296371
Dermochelys_coriacea_FMNH171756_left	Dermochelys_coriacea	marine	74	-0.248652	-0.0452784
Dermochelys_coriacea_IW1476_endosseous_left	Dermochelys_coriacea	marine	74	-0.18508	0.00413896
Dermochelys_coriacea_SMF62797_left	Dermochelys_coriacea	marine	74	-0.260889	-0.0770049
Dermochelys_coriacea_UMZCR3031_left	Dermochelys_coriacea	marine	74	-0.242725	-0.0416966
Desmatochelys_lowii_KUVP1200_right	Desmatochelys_lowii	marine	71	-0.0498087	-0.0150633
Dirqadim_schaefferi_AMNH30038_right	Dirqadim_schaefferi	freshwater	143	0.0394604	-0.0255669
Eileanchelys_waldmanni_NMS.G.2004.31.15_right	Eileanchelys_waldmanni	freshwater	4	0.0671827	-0.0171484
Elseya_dentata_NHMUK76.5.19.77_left	Elseya_dentata	freshwater	119	0.0568382	-0.0465561
Emydoidea_blandingii_FMNH22144_left	Emydoidea_blandingii	freshwater	57	0.0200259	0.0819313
Emydura_subglobosa_IW92_left_endosseous	Emydura_subglobosa	freshwater	118	0.0422487	0.0624112
Emydura_subglobosa_PIMUZ_2009.37_left	Emydura_subglobosa	freshwater	118	0.0396736	0.0620733
Emys_orbicularis_SMF1987_left	Emys_orbicularis	freshwater	56	0.00785272	0.0840551
Emys_orbicularis_SMNS11390_left_endosseous	Emys_orbicularis	freshwater	56	0.0127051	0.133901
Eochelone_brabantica_IRSNBR0061_left	Eochelone_brabantica	marine	78	-0.0686083	-0.00491164
Eretmochelys_imbricata_FMNH22242_left	Eretmochelys_imbricata	marine	82	-0.0897082	0.0163048
Eretmochelys_imbricata_NMBC2417_left	Eretmochelys_imbricata	marine	82	-0.110233	-0.000283154
Eubaena_cephalica_DMNH96004_left	Eubaena_cephalica	freshwater	7	0.0226871	-0.0508345
Galianemys_emringeri_AMNH30035_left	Galianemys_emringeri	freshwater	123	-0.0298232	0.0276644
Galianemys_whitei_AMNH29987_right	Galianemys_whitei	freshwater	124	0.0619468	-0.0239843
Geoclemys_hamiltonii_NHMUK87.9.30.1_left	Geoclemys_hamiltonii	freshwater	33	-0.0308917	0.063615
Geoemyda_spengleri_FMNH260381_left	Geoemyda_spengleri	terrestrial	38	0.0295317	0.122828
Glyptemys_insculpta_FMNH22240_left	Glyptemys_insculpta	terrestrial	54	-0.0128161	0.0182692
Glyptemys_muhlenbergii_UF85274_left	Glyptemys_muhlenbergii	freshwater	55	0.0501344	0.0242573
Gopherus_agassizii_FMNH216746_left	Gopherus_agassizii	terrestrial	51	-0.0040318	0.122832
Gopherus_flavomarginatus_FMNH98916_left	Gopherus_flavomarginatus	terrestrial	50	-0.0248033	0.105598
Graptemys_geographica_NHMUK55.12.6.11_left	Graptemys_geographica	freshwater	64	-0.00269127	0.0690395
Graptemys_pseudogeographica_SMNS3702_left_endosseous	Graptemys_pseudogeographica	freshwater	65	-0.00572954	0.0754249
Hamadachelys_escuilliei_AMNH30644_left	Hamadachelys_escuilliei	freshwater	132	0.0542886	-0.0293456
Hamadachelys_escuilliei_MDET03_right	Hamadachelys_escuilliei	freshwater	132	-0.00837665	-0.0762658
Heosemys_annandalii_FMNH260389_left	Heosemys_annandalii	freshwater	28	0.0107521	0.0449954
Homopus_areolatus_OUMNH9403_left	Homopus_areolatus	terrestrial	47	-0.0271092	-0.0614634
Hydromedusa_tectifera_SMF70500_right	Hydromedusa_tectifera	freshwater	112	0.141145	-0.0634562
Indotestudo_elongata_SMF71585_left	Indotestudo_elongata	terrestrial	40	-0.00822494	0.00668684
Indotestudo_forstenii_SMF73257_left	Indotestudo_forstenii	terrestrial	39	-0.0238485	0.102687
Jurassichelon_oleronensis_PIMUZAIII514_right	Jurassichelon_oleronensis	marine	20	0.0519294	-0.013783
Kallokibotion_bajazidi_NHMUK4925_right	Kallokibotion_bajazidi	freshwater	9	0.00723129	-0.0248737
Kayentachelys_aprix_TMM43670-2_left	Kayentachelys_aprix	terrestrial	3	-0.012982	-0.0186088
Kinixys_erosa_SMF40166_left	Kinixys_erosa	terrestrial	44	0.0361133	0.0810648
Kinosternon_baurii_FMNH211705_left	Kinosternon_baurii	freshwater	94	0.0600044	0.0236725
Kinosternon_hirtipes_magdalense_UFH45035_left	Kinosternon_hirtipes	freshwater	96	0.0401211	-0.0670329
Kinosternon_scorpioides_SMF71893_left	Kinosternon_scorpioides	freshwater	95	0.0274865	-0.000733238
Kinosternon_subrubrum_FMNH211711_left	Kinosternon_subrubrum	freshwater	93	0.0653972	0.0297806
Kinosternon_subrubrum_R10089_left_endosseous	Kinosternon_subrubrum	freshwater	93	0.0221297	0.0437939
Labrostochelys_galkini_AMNH30043_left	Labrostochelys_galkini	marine	128	0.00777171	-0.0643404
Lapparentemys_vilavilensis_AMNH14444_left	Lapparentemys_vilavilensis	freshwater	134	0.099743	0.00181997
Latentemys_plowdeni_NHMUK11998_right	Latentemys_plowdeni	marine	139	-0.0136321	-0.116848
Lepidochelys_kempii_M009-08_left	Lepidochelys_kempii	marine	81	-0.139428	-0.0630859
Lepidochelys_olivacea_SMNS11070_left	Lepidochelys_olivacea	marine	80	-0.170842	-0.00910481
Lissemys_punctata_SMF74141_left	Lissemys_punctata	freshwater	111	0.0542075	-0.0156589
Macrochelys_temminckii_FMNH22111_left	Macrochelys_temminckii	freshwater	86	0.0248101	0.0510711
Malaclemys_terrapin_SMF36419_left	Malaclemys_terrapin	freshwater	66	-0.00448183	0.0564992
Malacochersus_tornieri_SMF58702_left	Malacochersus_tornieri	terrestrial	41	-0.000886025	0.0498847
Malayemys_subtrijuga_NHMUK1920.1.20.2545_left	Malayemys_subtrijuga	freshwater	31	0.0267481	-0.0680951
Manouria_impressa_SMF69777_left	Manouria_impressa	terrestrial	52	0.0390726	0.0580113
Mauremys_leprosa_NHMUK_unnumbered_left	Mauremys_leprosa	freshwater	23	0.00807578	0.0848122
Meiolania_platyceps_NHMUK682_right	Meiolania_platyceps	terrestrial	10	-0.0737331	0.117395
Morenia_ocellata_NHMUK87.3.11.7_left	Morenia_ocellata	freshwater	36	0.0126553	-0.0153877
Naomichelys_speciosa_FMNH273_right	Naomichelys_speciosa	freshwater	5	-0.0202181	0.00674911
Natator_depressus_R112123_left	Natator_depressus	marine	84	-0.11071	-0.057698
Nichollsemys_baieri_TMP97.99.1_right	Nichollsemys_baieri	marine	73	-0.126221	-0.101891
Notochelys_platynota_FMNH224048_left	Notochelys_platynota	freshwater	29	0.031423	-0.0329483
Ordosemys_sp_IVPPV12092_right	Ordosemys_sp	freshwater	13	0.0700124	-0.0254204
Orlitia_borneensis_NHMUK1949.3.4.29_left	Orlitia_borneensis	freshwater	32	0.00597464	0.0380466
Pangshura_tecta_NHMUK1889.2.6.1_left	Pangshura_tecta	freshwater	34	0.0368687	0.0047923
Pelodiscus_sinensis_IW576-2_left	Pelodiscus_sinensis	freshwater	108	0.109527	-0.0375708
Pelomedusa_subrufa_SMF70504_left	Pelomedusa_subrufa	freshwater	120	0.0802027	-0.0657034
Peltocephalus_dumerilianus_SMF55470_left	Peltocephalus_dumerilianus	freshwater	138	0.0854988	-0.0549138
Pelusios_niger_SMNS4625_left_endosseous	Pelusios_niger	freshwater	121	0.0744115	-0.0146299
Petrochelys_kyrgyzensis_ZINPHTF67218_right	Petrochelys_kyrgyzensis	freshwater	101	0.0596746	-0.0348402
Phosphatochelys_tedfordi_AMNH30008_left	Phosphatochelys_tedfordi	marine	130	-0.112071	-0.0374604
Phrynops_geoffroanus_SMF45470_left	Phrynops_geoffroanus	freshwater	114	0.0793198	-0.0882765
Phrynops_hilarii_NHMUK91.3.16.1_left	Phrynops_hilarii	freshwater	113	0.0870102	-0.105298
Platemys_platycephala_SMNS_unnumbered_left_endosseous	Platemys_platycephala	freshwater	115	0.126794	-0.0351838
Platysternon_megacephalum_NCSM76497_left	Platysternon_megacephalum	freshwater	53	-0.0236121	0.00138846
Platysternon_megacephalum_R12559_left_endosseous	Platysternon_megacephalum	freshwater	53	-0.0279644	0.018853
Platysternon_megacephalum_SMF69684_left	Platysternon_megacephalum	freshwater	53	-0.0797578	0.030584
Plesiochelys_bigleri_MJSNTCH007-252_left	Plesiochelys_bigleri	marine	17	-0.0118569	-0.0174122
Plesiochelys_etalloni_NMB435_left	Plesiochelys_etalloni	marine	16	-0.0250639	-0.019366
Plesiochelys_planiceps_OUMNHJ1582_left	Plesiochelys_planiceps	marine	18	-0.015416	-0.0449588
Podocnemis_erythrocephala_SMNS6063_left_endosseous	Podocnemis_erythrocephala	freshwater	137	0.0330823	-0.00566243
Podocnemis_expansa_LIRP_unnumbered_left	Podocnemis_expansa	freshwater	135	0.104849	-0.0384677
Podocnemis_unifilis_FMNH45657_left	Podocnemis_unifilis	freshwater	136	0.087936	-0.0642052
Podocnemis_unifilis_NHMUK60.4.16.9_left	Podocnemis_unifilis	freshwater	136	0.0679409	-0.0339353
Portlandemys_mcdowelli_NHMUK2914_right	Portlandemys_mcdowelli	marine	19	-0.0292582	0.00690479
Proganochelys_quenstedtii_MB1910.45.2_left	Proganochelys_quenstedii	terrestrial	1	-0.102029	0.124602
Psammobates_tentorius_veroxii_IW1149_left	Psammobates_tentorius	terrestrial	46	-0.0772533	0.0542231
Pseudemys_concinna_hieroglyphica_FMNH22146_left	Pseudemys_concinna	freshwater	69	0.00355931	0.0113176
Pseudemys_floridiana_FMNH8222_left	Pseudemys_floridiana	freshwater	68	-0.0373258	0.0675498
Puppigerus_camperi_IRSNBR0074_left	Puppigerus_camperi	marine	77	-0.0271743	0.00277049
Puppigerus_camperi_IRSNBR0076_left	Puppigerus_camperi	marine	77	-0.0418328	-0.0935101
Rhinochelys_pulchriceps_CAMSMB55775_left	Rhinochelys_pulchriceps	marine	70	-0.0761508	-0.0367415
Rhinochelys_pulchriceps_CAMSMB55783_right	Rhinochelys_pulchriceps	marine	70	-0.0649023	-0.010258
Rhinoclemmys_melanosterna_FMNH44446_left	Rhinoclemmys_melanosterna	freshwater	22	0.0122848	0.0361303
Rhinoclemmys_pulcherrima_PCHP_unnumbered_left	Rhinoclemmys_pulcherrima	terrestrial	21	0.0695063	0.00990653
Sacalia_quadriocellata_NCSM13265_right	Sacalia_quadriocellata	freshwater	30	0.0746954	-0.0198521
Sahonachelys_mailakavava_MAD15359_right	Sahonachelys_mailakavava	freshwater	122	0.0946258	-0.0773003
Sandownia_harrisi_MIWG3480_left	Sandownia_harrisi	marine	14	-0.00102382	-0.0332925
Shweboemys_pilgrimi_NHMUK8432_left	Shweboemys_pilgrimi	marine	140	0.0389612	-0.0563105
Siebenrockiella_crassicollis_NHMUK1894.9.2.47_left	Siebenrockiella_crassicollis	freshwater	37	0.0229265	0.0441462
Solnhofia_parsonsi_TM4023_right	Solnhofia_parsonsi	marine	15	-0.00661917	-0.00657916
Staurotypus_salvinii_NHMUK1879.1.7.5_left	Staurotypus_salvinii	freshwater	89	0.0614896	-0.0160881
Stereogenys_cromeri_NHMUK3189_right	Stereogenys_cromeri	marine	141	0.0895459	-0.1064
Stereogenys_cromeri_NHMUK3190_left	Stereogenys_cromeri	marine	141	0.0674356	-0.0750302
Sternotherus_minor_FMNH211696_left	Sternotherus_minor	freshwater	91	0.0310141	0.0109648
Sternotherus_odoratus_OUMNH2017070002_left	Sternotherus_odoratus	freshwater	92	0.0554464	-0.0705901
Stylemys_nebrascensis_FMNHUR559_left	Stylemys_nebrascensis	terrestrial	49	0.0269485	0.0624733
Taphrosphys_ippolitoi_AMNH30500_right	Taphrosphys_ippolitoi	marine	129	-0.104008	-0.00786028
Terrapene_carolina_OUMNH8795_left	Terrapene_carolina	terrestrial	60	0.00307231	0.0396922
Terrapene_carolina_SMNS7434_left_endosseous	Terrapene_carolina	terrestrial	60	0.0244167	0.0574787
Terrapene_coahuila_FMNH47372_left	Terrapene_coahuila	freshwater	59	0.011634	0.0463063
Terrapene_ornata_FMNH23014_left	Terrapene_ornata	terrestrial	58	-0.00432862	0.0251097
Testudo_horsfieldii_OUMNH10344_left	Testudo_horsfieldii	terrestrial	43	-0.0139277	0.078494
Testudo_horsfieldii_PCHP_unnumbered_right	Testudo_horsfieldii	terrestrial	43	0.061408	0.00920637
Testudo_marginata_FMNH51672_left	Testudo_marginata	terrestrial	42	-0.0746391	0.0376447
Trachemys_scripta_unnumbered_left_endosseous	Trachemys_scripta	freshwater	63	0.0580713	-0.0462381
Trionyx_triunguis_PCHP4559_left	Trionyx_triunguis	freshwater	102	0.0426349	-0.0221803
Uluops_uluops_UCMP5371_right	Uluops_uluops	freshwater	6	-0.0106428	-0.0316169
Ummulisani_rutgersensis_AMNH30569_left	Ummulisani_rutgersensis	marine	131	-0.13603	-0.0905351
Xinjiangchelys_radiplicatoides_IVPPV9539_left	Xinjiangchelys_radiplicatoides	freshwater	12	0.0261518	-0.020222
Yuraramirim_montealtensis_MPMA040008-89_right	Yuraramirim_montealtensis	freshwater	133	0.0715883	-0.0314195

## Sheet: Source_Fig1b&Suppl.Fig4b&d
Specimen_name	Species_ID	Plotting_habitat	Tree_node_number	PC1.values	PC3.values
Adocus_lineolatus_CMM60-15_left	Adocus_lineolatus	freshwater	97	0.000514651	-0.0023719
Aldabrachelys_gigantea_NHMUK77.11.12.2_left	Aldabrachelys_gigantea	terrestrial	48	-0.0631789	0.0475047
Allaeochelys_libyca_BSPG1991II130_left	Allaeochelys_libyca	freshwater	100	0.0393236	-0.0537487
Allopleuron_hofmanni_NHMUK4213_left	Allopleuron_hofmanni	marine	75	-0.126664	0.0178053
Amyda_cartilaginea_FMNH244117_right	Amyda_cartilaginea	freshwater	107	-0.0456507	-0.0112193
Annemys_sp_IVPPV18106_right	Annemys_sp	freshwater	11	0.114275	-0.0590904
Apalone_mutica_PCHP2746_left	Apalone_mutica	freshwater	105	0.0876766	-0.00793119
Apalone_spinifera_FMNH22178_left	Apalone_spinifera	freshwater	106	0.0441049	-0.0580554
Apalone_spinifera_R12970_left_endosseous	Apalone_spinifera	freshwater	106	0.12051	0.0326144
Araiochelys_hirayamai_AMNH30778_left	Araiochelys_hirayamai	marine	125	-0.0126152	-0.0113758
Araripemys_barretoi_AMNH24454_right	Araripemys_barretoi	freshwater	142	-0.0213665	-0.0743305
Argillochelys_antiqua_NHMUK38955_left	Argillochelys_antiqua	marine	76	-0.0587093	0.0275085
Argillochelys_antiqua_NHMUK41636_right	Argillochelys_antiqua	marine	76	-0.131995	0.00875385
Arundelemys_dardeni_USNM497740_left	Arundelemys_dardeni	freshwater	8	0.0649775	0.0292154
Australochelys_africanus_BP1_4933_right	Australochelys_africanus	terrestrial	2	-0.0630855	0.039095
Axestemys_infernalis_DMNH130951_left	Axestemys_infernalis	freshwater	104	0.0292403	-0.00785617
Basilemys_gaffneyi_DMNH130986_right	Basilemys_gaffneyi	terrestrial	98	0.0467355	-0.0067049
Batagur_baska_NHMUK67.9.28.7_left	Batagur_baska	freshwater	35	-0.0341064	-0.037485
Bothremys_cooki_AMNH29444_left	Bothremys_cooki	marine	127	-0.135804	-0.0630335
Bothremys_maghrebiana_AMNH30234_right	Bothremys_maghrebiana	marine	126	-0.0241356	-0.0534019
Bouliachelys_suteri_SAMP41106_right	Bouliachelys_suteri	marine	72	-0.0379424	0.0197536
Caretta_caretta_IW1681_left_endosseous	Caretta_caretta	marine	79	-0.127847	0.0400812
Caretta_caretta_NHMUK1938.1.9.1_left	Caretta_caretta	marine	79	-0.152563	0.00420384
Caretta_caretta_NHMUK1940.3.15.1_left	Caretta_caretta	marine	79	-0.185806	-0.0602372
Caretta_caretta_XT757-07_left	Caretta_caretta	marine	79	-0.131685	-0.0373877
Carettochelys_insculpta_NHMUK1903.7.10.1_left	Carettochelys_insculpta	freshwater	99	0.0363425	-0.0242113
Chelodina_oblonga_NHMUK64.12.22_left	Chelodina_oblonga	freshwater	117	0.0957846	-0.081947
Chelonia_mydas_NHMUK1969.776_left	Chelonia_mydas	marine	83	-0.120865	-0.0475956
Chelonoidis_SMF67582_right	Chelonoidis_sp	terrestrial	45	-0.0704529	0.095649
Chelus_fimbriatus_IW_unnumbered_left_endosseous	Chelus_fimbriatus	freshwater	116	0.116844	0.0135062
Chelus_fimbriatus_NHMUK81.9.27.4_left	Chelus_fimbriatus	freshwater	116	0.118504	-0.0294632
Chelydra_serpentina_R14442_left_endosseous	Chelydra_serpentina	freshwater	87	0.0234661	0.069342
Chelydra_serpentina_UFR_VP1_left	Chelydra_serpentina	freshwater	87	0.0417894	-0.0522395
Chelydropsis_murchisoni_BSPG1980I158_right	Chelydropsis_murchisoni	freshwater	85	-0.00251572	-0.0280239
Chitra_chitra_NHMUK1936.12.16.1_right	Chitra_chitra	freshwater	103	0.0322867	-0.0342597
Chrysemys_picta_NHMUK76.1.31.19_left	Chrysemys_picta	freshwater	67	0.017274	-0.0251888
Claudius_angustatus_SMNS14380_left	Claudius_angustatus	freshwater	90	-0.0233997	-0.0556787
Clemmys_guttata_FMNH22114_left	Clemmys_guttata	freshwater	61	0.012301	0.0280863
Cuora_amboinensis_NHMUK69.42.145_left	Cuora_amboinensis	freshwater	25	0.0409166	0.0018463
Cuora_amboinensis_PCHP5077_left	Cuora_amboinensis	freshwater	25	0.00607279	0.014974
Cuora_amboinensis_SMNS4867-2_left_endosseous	Cuora_amboinensis	freshwater	25	0.0202143	0.0154976
Cuora_flavomarginata_FMNH21515_left	Cuora_flavomarginata	terrestrial	24	-0.0572299	0.0106859
Cuora_mouhotii_SMF71599_left	Cuora_mouhotii	terrestrial	26	0.0862098	0.0400977
Cyclanorbis_senegalensis_NHMUK65.5.9.21_right	Cyclanorbis_senegalensis	freshwater	110	0.106368	-2.54805e-05
Cyclemys_dentata_NHMUK97.11.22.3_left	Cyclemys_dentata	terrestrial	27	0.0308465	0.0267278
Cycloderma_frenatum_NHMUK84.2.4.1_left	Cycloderma_frenatum	freshwater	109	0.0879737	-0.0069544
Deirochelys_reticularia_FMNH98754_left	Deirochelys_reticularia	freshwater	62	0.0767917	-0.0268372
Dermatemys_mawii_SMF59463_left	Dermatemys_mawii	freshwater	88	0.0124325	-0.0218395
Dermochelys_coriacea_FMNH171756_left	Dermochelys_coriacea	marine	74	-0.248652	0.114399
Dermochelys_coriacea_IW1476_endosseous_left	Dermochelys_coriacea	marine	74	-0.18508	0.025614
Dermochelys_coriacea_SMF62797_left	Dermochelys_coriacea	marine	74	-0.260889	0.0180919
Dermochelys_coriacea_UMZCR3031_left	Dermochelys_coriacea	marine	74	-0.242725	0.0573863
Desmatochelys_lowii_KUVP1200_right	Desmatochelys_lowii	marine	71	-0.0498087	0.0206622
Dirqadim_schaefferi_AMNH30038_right	Dirqadim_schaefferi	freshwater	143	0.0394604	-0.0266219
Eileanchelys_waldmanni_NMS.G.2004.31.15_right	Eileanchelys_waldmanni	freshwater	4	0.0671827	-0.0273233
Elseya_dentata_NHMUK76.5.19.77_left	Elseya_dentata	freshwater	119	0.0568382	-0.0193081
Emydoidea_blandingii_FMNH22144_left	Emydoidea_blandingii	freshwater	57	0.0200259	-0.0398776
Emydura_subglobosa_IW92_left_endosseous	Emydura_subglobosa	freshwater	118	0.0422487	0.0244736
Emydura_subglobosa_PIMUZ_2009.37_left	Emydura_subglobosa	freshwater	118	0.0396736	0.00744619
Emys_orbicularis_SMF1987_left	Emys_orbicularis	freshwater	56	0.00785272	0.00137141
Emys_orbicularis_SMNS11390_left_endosseous	Emys_orbicularis	freshwater	56	0.0127051	0.0200044
Eochelone_brabantica_IRSNBR0061_left	Eochelone_brabantica	marine	78	-0.0686083	0.046726
Eretmochelys_imbricata_FMNH22242_left	Eretmochelys_imbricata	marine	82	-0.0897082	0.00166368
Eretmochelys_imbricata_NMBC2417_left	Eretmochelys_imbricata	marine	82	-0.110233	-0.0660758
Eubaena_cephalica_DMNH96004_left	Eubaena_cephalica	freshwater	7	0.0226871	0.0110268
Galianemys_emringeri_AMNH30035_left	Galianemys_emringeri	freshwater	123	-0.0298232	-0.0383389
Galianemys_whitei_AMNH29987_right	Galianemys_whitei	freshwater	124	0.0619468	-0.0149639
Geoclemys_hamiltonii_NHMUK87.9.30.1_left	Geoclemys_hamiltonii	freshwater	33	-0.0308917	-0.0404784
Geoemyda_spengleri_FMNH260381_left	Geoemyda_spengleri	terrestrial	38	0.0295317	0.0285789
Glyptemys_insculpta_FMNH22240_left	Glyptemys_insculpta	terrestrial	54	-0.0128161	-0.00268281
Glyptemys_muhlenbergii_UF85274_left	Glyptemys_muhlenbergii	freshwater	55	0.0501344	0.0629961
Gopherus_agassizii_FMNH216746_left	Gopherus_agassizii	terrestrial	51	-0.0040318	-0.042184
Gopherus_flavomarginatus_FMNH98916_left	Gopherus_flavomarginatus	terrestrial	50	-0.0248033	-0.00790097
Graptemys_geographica_NHMUK55.12.6.11_left	Graptemys_geographica	freshwater	64	-0.00269127	0.0448212
Graptemys_pseudogeographica_SMNS3702_left_endosseous	Graptemys_pseudogeographica	freshwater	65	-0.00572954	0.0456986
Hamadachelys_escuilliei_AMNH30644_left	Hamadachelys_escuilliei	freshwater	132	0.0542886	-0.00892733
Hamadachelys_escuilliei_MDET03_right	Hamadachelys_escuilliei	freshwater	132	-0.00837665	-0.00696208
Heosemys_annandalii_FMNH260389_left	Heosemys_annandalii	freshwater	28	0.0107521	0.0302653
Homopus_areolatus_OUMNH9403_left	Homopus_areolatus	terrestrial	47	-0.0271092	0.0707313
Hydromedusa_tectifera_SMF70500_right	Hydromedusa_tectifera	freshwater	112	0.141145	-0.00348824
Indotestudo_elongata_SMF71585_left	Indotestudo_elongata	terrestrial	40	-0.00822494	0.0249583
Indotestudo_forstenii_SMF73257_left	Indotestudo_forstenii	terrestrial	39	-0.0238485	0.0368515
Jurassichelon_oleronensis_PIMUZAIII514_right	Jurassichelon_oleronensis	marine	20	0.0519294	-0.0216408
Kallokibotion_bajazidi_NHMUK4925_right	Kallokibotion_bajazidi	freshwater	9	0.00723129	0.020206
Kayentachelys_aprix_TMM43670-2_left	Kayentachelys_aprix	terrestrial	3	-0.012982	-0.0675522
Kinixys_erosa_SMF40166_left	Kinixys_erosa	terrestrial	44	0.0361133	0.0345784
Kinosternon_baurii_FMNH211705_left	Kinosternon_baurii	freshwater	94	0.0600044	0.0114139
Kinosternon_hirtipes_magdalense_UFH45035_left	Kinosternon_hirtipes	freshwater	96	0.0401211	-0.0208319
Kinosternon_scorpioides_SMF71893_left	Kinosternon_scorpioides	freshwater	95	0.0274865	-0.000904675
Kinosternon_subrubrum_FMNH211711_left	Kinosternon_subrubrum	freshwater	93	0.0653972	0.0152979
Kinosternon_subrubrum_R10089_left_endosseous	Kinosternon_subrubrum	freshwater	93	0.0221297	0.0220112
Labrostochelys_galkini_AMNH30043_left	Labrostochelys_galkini	marine	128	0.00777171	-0.0107578
Lapparentemys_vilavilensis_AMNH14444_left	Lapparentemys_vilavilensis	freshwater	134	0.099743	0.0136866
Latentemys_plowdeni_NHMUK11998_right	Latentemys_plowdeni	marine	139	-0.0136321	0.00824451
Lepidochelys_kempii_M009-08_left	Lepidochelys_kempii	marine	81	-0.139428	0.0141876
Lepidochelys_olivacea_SMNS11070_left	Lepidochelys_olivacea	marine	80	-0.170842	0.0166256
Lissemys_punctata_SMF74141_left	Lissemys_punctata	freshwater	111	0.0542075	0.0297733
Macrochelys_temminckii_FMNH22111_left	Macrochelys_temminckii	freshwater	86	0.0248101	-0.0831823
Malaclemys_terrapin_SMF36419_left	Malaclemys_terrapin	freshwater	66	-0.00448183	-0.00946694
Malacochersus_tornieri_SMF58702_left	Malacochersus_tornieri	terrestrial	41	-0.000886025	0.0752108
Malayemys_subtrijuga_NHMUK1920.1.20.2545_left	Malayemys_subtrijuga	freshwater	31	0.0267481	0.0361177
Manouria_impressa_SMF69777_left	Manouria_impressa	terrestrial	52	0.0390726	0.0576713
Mauremys_leprosa_NHMUK_unnumbered_left	Mauremys_leprosa	freshwater	23	0.00807578	-0.0158308
Meiolania_platyceps_NHMUK682_right	Meiolania_platyceps	terrestrial	10	-0.0737331	-0.0818006
Morenia_ocellata_NHMUK87.3.11.7_left	Morenia_ocellata	freshwater	36	0.0126553	0.0197265
Naomichelys_speciosa_FMNH273_right	Naomichelys_speciosa	freshwater	5	-0.0202181	-0.0373784
Natator_depressus_R112123_left	Natator_depressus	marine	84	-0.11071	-0.0294375
Nichollsemys_baieri_TMP97.99.1_right	Nichollsemys_baieri	marine	73	-0.126221	0.0485189
Notochelys_platynota_FMNH224048_left	Notochelys_platynota	freshwater	29	0.031423	0.0583786
Ordosemys_sp_IVPPV12092_right	Ordosemys_sp	freshwater	13	0.0700124	-0.012318
Orlitia_borneensis_NHMUK1949.3.4.29_left	Orlitia_borneensis	freshwater	32	0.00597464	-0.046263
Pangshura_tecta_NHMUK1889.2.6.1_left	Pangshura_tecta	freshwater	34	0.0368687	0.0185871
Pelodiscus_sinensis_IW576-2_left	Pelodiscus_sinensis	freshwater	108	0.109527	-0.00540883
Pelomedusa_subrufa_SMF70504_left	Pelomedusa_subrufa	freshwater	120	0.0802027	-0.052753
Peltocephalus_dumerilianus_SMF55470_left	Peltocephalus_dumerilianus	freshwater	138	0.0854988	-0.00689051
Pelusios_niger_SMNS4625_left_endosseous	Pelusios_niger	freshwater	121	0.0744115	0.0164116
Petrochelys_kyrgyzensis_ZINPHTF67218_right	Petrochelys_kyrgyzensis	freshwater	101	0.0596746	-0.0252729
Phosphatochelys_tedfordi_AMNH30008_left	Phosphatochelys_tedfordi	marine	130	-0.112071	-0.037758
Phrynops_geoffroanus_SMF45470_left	Phrynops_geoffroanus	freshwater	114	0.0793198	-0.0461756
Phrynops_hilarii_NHMUK91.3.16.1_left	Phrynops_hilarii	freshwater	113	0.0870102	-0.00592139
Platemys_platycephala_SMNS_unnumbered_left_endosseous	Platemys_platycephala	freshwater	115	0.126794	0.0682253
Platysternon_megacephalum_NCSM76497_left	Platysternon_megacephalum	freshwater	53	-0.0236121	-0.00896164
Platysternon_megacephalum_R12559_left_endosseous	Platysternon_megacephalum	freshwater	53	-0.0279644	0.00602309
Platysternon_megacephalum_SMF69684_left	Platysternon_megacephalum	freshwater	53	-0.0797578	-0.0694467
Plesiochelys_bigleri_MJSNTCH007-252_left	Plesiochelys_bigleri	marine	17	-0.0118569	-0.0116664
Plesiochelys_etalloni_NMB435_left	Plesiochelys_etalloni	marine	16	-0.0250639	-0.0268933
Plesiochelys_planiceps_OUMNHJ1582_left	Plesiochelys_planiceps	marine	18	-0.015416	-0.0209569
Podocnemis_erythrocephala_SMNS6063_left_endosseous	Podocnemis_erythrocephala	freshwater	137	0.0330823	0.0699362
Podocnemis_expansa_LIRP_unnumbered_left	Podocnemis_expansa	freshwater	135	0.104849	-0.0296288
Podocnemis_unifilis_FMNH45657_left	Podocnemis_unifilis	freshwater	136	0.087936	0.036255
Podocnemis_unifilis_NHMUK60.4.16.9_left	Podocnemis_unifilis	freshwater	136	0.0679409	-0.0596599
Portlandemys_mcdowelli_NHMUK2914_right	Portlandemys_mcdowelli	marine	19	-0.0292582	-0.0445942
Proganochelys_quenstedtii_MB1910.45.2_left	Proganochelys_quenstedii	terrestrial	1	-0.102029	-0.107444
Psammobates_tentorius_veroxii_IW1149_left	Psammobates_tentorius	terrestrial	46	-0.0772533	0.0648255
Pseudemys_concinna_hieroglyphica_FMNH22146_left	Pseudemys_concinna	freshwater	69	0.00355931	0.0217901
Pseudemys_floridiana_FMNH8222_left	Pseudemys_floridiana	freshwater	68	-0.0373258	-0.0492843
Puppigerus_camperi_IRSNBR0074_left	Puppigerus_camperi	marine	77	-0.0271743	0.00177942
Puppigerus_camperi_IRSNBR0076_left	Puppigerus_camperi	marine	77	-0.0418328	0.0120478
Rhinochelys_pulchriceps_CAMSMB55775_left	Rhinochelys_pulchriceps	marine	70	-0.0761508	0.0474981
Rhinochelys_pulchriceps_CAMSMB55783_right	Rhinochelys_pulchriceps	marine	70	-0.0649023	0.0315218
Rhinoclemmys_melanosterna_FMNH44446_left	Rhinoclemmys_melanosterna	freshwater	22	0.0122848	-0.00336632
Rhinoclemmys_pulcherrima_PCHP_unnumbered_left	Rhinoclemmys_pulcherrima	terrestrial	21	0.0695063	0.0449314
Sacalia_quadriocellata_NCSM13265_right	Sacalia_quadriocellata	freshwater	30	0.0746954	0.0623699
Sahonachelys_mailakavava_MAD15359_right	Sahonachelys_mailakavava	freshwater	122	0.0946258	-0.0567614
Sandownia_harrisi_MIWG3480_left	Sandownia_harrisi	marine	14	-0.00102382	-0.00857594
Shweboemys_pilgrimi_NHMUK8432_left	Shweboemys_pilgrimi	marine	140	0.0389612	0.0279244
Siebenrockiella_crassicollis_NHMUK1894.9.2.47_left	Siebenrockiella_crassicollis	freshwater	37	0.0229265	0.0183303
Solnhofia_parsonsi_TM4023_right	Solnhofia_parsonsi	marine	15	-0.00661917	-0.0111994
Staurotypus_salvinii_NHMUK1879.1.7.5_left	Staurotypus_salvinii	freshwater	89	0.0614896	-0.0593173
Stereogenys_cromeri_NHMUK3189_right	Stereogenys_cromeri	marine	141	0.0895459	-0.00487575
Stereogenys_cromeri_NHMUK3190_left	Stereogenys_cromeri	marine	141	0.0674356	0.0399856
Sternotherus_minor_FMNH211696_left	Sternotherus_minor	freshwater	91	0.0310141	-0.0328101
Sternotherus_odoratus_OUMNH2017070002_left	Sternotherus_odoratus	freshwater	92	0.0554464	0.0189304
Stylemys_nebrascensis_FMNHUR559_left	Stylemys_nebrascensis	terrestrial	49	0.0269485	0.011185
Taphrosphys_ippolitoi_AMNH30500_right	Taphrosphys_ippolitoi	marine	129	-0.104008	-0.0943124
Terrapene_carolina_OUMNH8795_left	Terrapene_carolina	terrestrial	60	0.00307231	0.025457
Terrapene_carolina_SMNS7434_left_endosseous	Terrapene_carolina	terrestrial	60	0.0244167	0.0445994
Terrapene_coahuila_FMNH47372_left	Terrapene_coahuila	freshwater	59	0.011634	0.0175688
Terrapene_ornata_FMNH23014_left	Terrapene_ornata	terrestrial	58	-0.00432862	0.0153714
Testudo_horsfieldii_OUMNH10344_left	Testudo_horsfieldii	terrestrial	43	-0.0139277	0.0422738
Testudo_horsfieldii_PCHP_unnumbered_right	Testudo_horsfieldii	terrestrial	43	0.061408	0.150551
Testudo_marginata_FMNH51672_left	Testudo_marginata	terrestrial	42	-0.0746391	0.0607493
Trachemys_scripta_unnumbered_left_endosseous	Trachemys_scripta	freshwater	63	0.0580713	0.0638537
Trionyx_triunguis_PCHP4559_left	Trionyx_triunguis	freshwater	102	0.0426349	-0.00876563
Uluops_uluops_UCMP5371_right	Uluops_uluops	freshwater	6	-0.0106428	0.0105512
Ummulisani_rutgersensis_AMNH30569_left	Ummulisani_rutgersensis	marine	131	-0.13603	-0.128474
Xinjiangchelys_radiplicatoides_IVPPV9539_left	Xinjiangchelys_radiplicatoides	freshwater	12	0.0261518	-0.00937207
Yuraramirim_montealtensis_MPMA040008-89_right	Yuraramirim_montealtensis	freshwater	133	0.0715883	-0.0203584

## Sheet: Source_Fig2a&Suppl.Fig9a
Specimen_name	Species_ID	Plotting_habitat	Tree_node_number	PC1.values	PC2.values
Proganochelys_quenstedtii_MB1910.45.2_left	Proganochelys_quenstedii	terrestrial	1	-0.105207	0.0919628
Australochelys_africanus_BP1_4933_right	Australochelys_africanus	terrestrial	2	0.0465361	-0.175715
Kayentachelys_aprix_TMM43670-2_left	Kayentachelys_aprix	terrestrial	3	-0.0124781	-0.000648572
Eileanchelys_waldmanni_NMS.G.2004.31.15_right	Eileanchelys_waldmanni	freshwater	4	0.0436175	0.0167325
Naomichelys_speciosa_FMNH273_right	Naomichelys_speciosa	freshwater	5	-0.0131198	0.00293313
Uluops_uluops_UCMP5371_right	Uluops_uluops	freshwater	6	0.00960979	-0.041619
Eubaena_cephalica_DMNH96004_left	Eubaena_cephalica	freshwater	7	0.0385218	-0.0377557
Arundelemys_dardeni_USNM497740_left	Arundelemys_dardeni	freshwater	8	0.10175	-0.0723759
Kallokibotion_bajazidi_NHMUK4925_right	Kallokibotion_bajazidi	freshwater	9	0.0411141	-0.0301472
Meiolania_platyceps_NHMUK682_right	Meiolania_platyceps	terrestrial	10	-0.102137	0.0818239
Annemys_sp_IVPPV18106_right	Annemys_sp	freshwater	11	0.0600659	0.105873
Xinjiangchelys_radiplicatoides_IVPPV9539_left	Xinjiangchelys_radiplicatoides	freshwater	12	0.017954	-0.00520932
Ordosemys_sp_IVPPV12092_right	Ordosemys_sp	freshwater	13	0.0542473	0.000856877
Sandownia_harrisi_MIWG3480_left	Sandownia_harrisi	marine	14	0.00132447	-0.0322463
Solnhofia_parsonsi_TM4023_right	Solnhofia_parsonsi	marine	15	-0.0181826	-0.0110229
Plesiochelys_etalloni_NMB435_left	Plesiochelys_etalloni	marine	16	-0.000614903	-0.0172224
Plesiochelys_planiceps_OUMNHJ1582_left	Plesiochelys_planiceps	marine	18	0.0155273	-0.0414959
Portlandemys_mcdowelli_NHMUK2914_right	Portlandemys_mcdowelli	marine	19	-0.0101815	0.00183868
Jurassichelon_oleronensis_PIMUZAIII514_right	Jurassichelon_oleronensis	marine	20	0.0275953	0.00252471
Rhinoclemmys_pulcherrima_PCHP_unnumbered_left	Rhinoclemmys_pulcherrima	terrestrial	21	0.0358766	0.029194
Rhinoclemmys_melanosterna_FMNH44446_left	Rhinoclemmys_melanosterna	freshwater	22	-0.0127119	0.0284882
Mauremys_leprosa_NHMUK_unnumbered_left	Mauremys_leprosa	freshwater	23	-0.0473785	0.08067
Cuora_flavomarginata_FMNH21515_left	Cuora_flavomarginata	terrestrial	24	-0.0949522	0.0105278
Cuora_amboinensis_PCHP5077_left	Cuora_amboinensis	freshwater	25	-0.032184	0.0542455
Cuora_mouhotii_SMF71599_left	Cuora_mouhotii	terrestrial	26	0.0387935	0.0748361
Cyclemys_dentata_NHMUK97.11.22.3_left	Cyclemys_dentata	terrestrial	27	-0.0174109	0.0431586
Heosemys_annandalii_FMNH260389_left	Heosemys_annandalii	freshwater	28	-0.0165217	0.0444292
Notochelys_platynota_FMNH224048_left	Notochelys_platynota	freshwater	29	0.0354012	-0.0192917
Sacalia_quadriocellata_NCSM13265_right	Sacalia_quadriocellata	freshwater	30	0.0637271	-0.00353637
Malayemys_subtrijuga_NHMUK1920.1.20.2545_left	Malayemys_subtrijuga	freshwater	31	0.0397934	-0.0573205
Orlitia_borneensis_NHMUK1949.3.4.29_left	Orlitia_borneensis	freshwater	32	-0.0224351	0.0435846
Geoclemys_hamiltonii_NHMUK87.9.30.1_left	Geoclemys_hamiltonii	freshwater	33	-0.0639003	0.0481835
Pangshura_tecta_NHMUK1889.2.6.1_left	Pangshura_tecta	freshwater	34	0.020803	0.012441
Batagur_baska_NHMUK67.9.28.7_left	Batagur_baska	freshwater	35	-0.0157909	-0.0418391
Morenia_ocellata_NHMUK87.3.11.7_left	Morenia_ocellata	freshwater	36	0.0263324	-0.0210036
Siebenrockiella_crassicollis_NHMUK1894.9.2.47_left	Siebenrockiella_crassicollis	freshwater	37	-0.011707	0.0354448
Geoemyda_spengleri_FMNH260381_left	Geoemyda_spengleri	terrestrial	38	-0.0189126	0.100938
Indotestudo_forstenii_SMF73257_left	Indotestudo_forstenii	terrestrial	39	-0.0895498	0.0673067
Indotestudo_elongata_SMF71585_left	Indotestudo_elongata	terrestrial	40	-0.0320454	-0.0068096
Malacochersus_tornieri_SMF58702_left	Malacochersus_tornieri	terrestrial	41	-0.0501743	0.0405245
Testudo_marginata_FMNH51672_left	Testudo_marginata	terrestrial	42	-0.0883759	-0.00767516
Testudo_horsfieldii_OUMNH10344_left	Testudo_horsfieldii	terrestrial	43	-0.0578652	0.0618766
Kinixys_erosa_SMF40166_left	Kinixys_erosa	terrestrial	44	-0.0252587	0.0657781
Chelonoidis_SMF67582_right	Chelonoidis_sp	terrestrial	45	-0.0727294	-0.0396634
Psammobates_tentorius_veroxii_IW1149_left	Psammobates_tentorius	terrestrial	46	-0.104463	0.0115482
Homopus_areolatus_OUMNH9403_left	Homopus_areolatus	terrestrial	47	-0.00112835	-0.0775076
Aldabrachelys_gigantea_NHMUK77.11.12.2_left	Aldabrachelys_gigantea	terrestrial	48	-0.0733834	0.0166697
Stylemys_nebrascensis_FMNHUR559_left	Stylemys_nebrascensis	terrestrial	49	-0.0142205	0.0703532
Gopherus_flavomarginatus_FMNH98916_left	Gopherus_flavomarginatus	terrestrial	50	-0.0840319	0.0772919
Gopherus_agassizii_FMNH216746_left	Gopherus_agassizii	terrestrial	51	-0.0618025	0.110625
Manouria_impressa_SMF69777_left	Manouria_impressa	terrestrial	52	0.0109845	0.0663856
Platysternon_megacephalum_SMF69684_left	Platysternon_megacephalum	freshwater	53	-0.0740073	0.00451515
Glyptemys_insculpta_FMNH22240_left	Glyptemys_insculpta	terrestrial	54	-0.0384307	0.00457566
Glyptemys_muhlenbergii_UF85274_left	Glyptemys_muhlenbergii	freshwater	55	0.0142966	0.0161952
Emys_orbicularis_SMF1987_left	Emys_orbicularis	freshwater	56	-0.0506269	0.0773136
Emydoidea_blandingii_FMNH22144_left	Emydoidea_blandingii	freshwater	57	-0.0384343	0.0860853
Terrapene_ornata_FMNH23014_left	Terrapene_ornata	terrestrial	58	-0.0150223	0.00949181
Terrapene_coahuila_FMNH47372_left	Terrapene_coahuila	freshwater	59	-0.0119436	0.0309026
Terrapene_carolina_OUMNH8795_left	Terrapene_carolina	terrestrial	60	-0.0197502	0.0237807
Clemmys_guttata_FMNH22114_left	Clemmys_guttata	freshwater	61	-0.0252389	0.0214314
Deirochelys_reticularia_FMNH98754_left	Deirochelys_reticularia	freshwater	62	0.0171148	0.0948533
Graptemys_geographica_NHMUK55.12.6.11_left	Graptemys_geographica	freshwater	64	-0.0535077	0.0351946
Graptemys_pseudogeographica_SMNS3702_left_endosseous	Graptemys_pseudogeographica	freshwater	65	-0.0557298	0.0349641
Malaclemys_terrapin_SMF36419_left	Malaclemys_terrapin	freshwater	66	-0.0343707	0.05119
Chrysemys_picta_NHMUK76.1.31.19_left	Chrysemys_picta	freshwater	67	-0.0210553	0.0762214
Pseudemys_floridiana_FMNH8222_left	Pseudemys_floridiana	freshwater	68	-0.0582782	0.0521554
Pseudemys_concinna_hieroglyphica_FMNH22146_left	Pseudemys_concinna	freshwater	69	-0.0104543	-0.000441604
Rhinochelys_pulchriceps_CAMSMB55783_right	Rhinochelys_pulchriceps	marine	70	-0.0411758	-0.0549015
Desmatochelys_lowii_KUVP1200_right	Desmatochelys_lowii	marine	71	-0.00579287	-0.0440225
Bouliachelys_suteri_SAMP41106_right	Bouliachelys_suteri	marine	72	-0.00518108	-0.0241152
Nichollsemys_baieri_TMP97.99.1_right	Nichollsemys_baieri	marine	73	-0.0610087	-0.175671
Dermochelys_coriacea_UMZCR3031_left	Dermochelys_coriacea	marine	74	-0.17687	-0.151848
Allopleuron_hofmanni_NHMUK4213_left	Allopleuron_hofmanni	marine	75	-0.0473699	-0.096177
Argillochelys_antiqua_NHMUK38955_left	Argillochelys_antiqua	marine	76	-0.0536433	-0.0343527
Puppigerus_camperi_IRSNBR0074_left	Puppigerus_camperi	marine	77	-0.00385484	-0.00838091
Eochelone_brabantica_IRSNBR0061_left	Eochelone_brabantica	marine	78	-0.0651691	-0.0471812
Caretta_caretta_NHMUK1938.1.9.1_left	Caretta_caretta	marine	79	-0.0978451	-0.100872
Lepidochelys_olivacea_SMNS11070_left	Lepidochelys_olivacea	marine	80	-0.142166	-0.0882256
Lepidochelys_kempii_M009-08_left	Lepidochelys_kempii	marine	81	-0.0908356	-0.119793
Eretmochelys_imbricata_FMNH22242_left	Eretmochelys_imbricata	marine	82	-0.069204	-0.0235753
Chelonia_mydas_NHMUK1969.776_left	Chelonia_mydas	marine	83	-0.0632861	-0.046157
Natator_depressus_R112123_left	Natator_depressus	marine	84	-0.0613193	-0.0954944
Chelydropsis_murchisoni_BSPG1980I158_right	Chelydropsis_murchisoni	freshwater	85	-0.0315963	0.0401115
Macrochelys_temminckii_FMNH22111_left	Macrochelys_temminckii	freshwater	86	-0.00254436	0.0794242
Chelydra_serpentina_UFR_VP1_left	Chelydra_serpentina	freshwater	87	0.0528612	0.0134839
Dermatemys_mawii_SMF59463_left	Dermatemys_mawii	freshwater	88	-0.00184012	0.022357
Staurotypus_salvinii_NHMUK1879.1.7.5_left	Staurotypus_salvinii	freshwater	89	0.0561936	0.0162926
Claudius_angustatus_SMNS14380_left	Claudius_angustatus	freshwater	90	-0.000128839	-0.0519082
Sternotherus_minor_FMNH211696_left	Sternotherus_minor	freshwater	91	0.026296	0.0226129
Sternotherus_odoratus_OUMNH2017070002_left	Sternotherus_odoratus	freshwater	92	0.060677	-0.0511866
Kinosternon_subrubrum_FMNH211711_left	Kinosternon_subrubrum	freshwater	93	0.0429408	0.04393
Kinosternon_baurii_FMNH211705_left	Kinosternon_baurii	freshwater	94	0.0392115	0.0362106
Kinosternon_scorpioides_SMF71893_left	Kinosternon_scorpioides	freshwater	95	0.0196385	0.0165636
Kinosternon_hirtipes_magdalense_UFH45035_left	Kinosternon_hirtipes	freshwater	96	0.0382871	-0.0430555
Adocus_lineolatus_CMM60-15_left	Adocus_lineolatus	freshwater	97	-0.00639699	-0.0121091
Basilemys_gaffneyi_DMNH130986_right	Basilemys_gaffneyi	terrestrial	98	0.0411487	0.0593986
Carettochelys_insculpta_NHMUK1903.7.10.1_left	Carettochelys_insculpta	freshwater	99	0.0337216	0.0222245
Allaeochelys_libyca_BSPG1991II130_left	Allaeochelys_libyca	freshwater	100	0.0342801	0.0645208
Trionyx_triunguis_PCHP4559_left	Trionyx_triunguis	freshwater	102	0.0365312	-0.00517167
Chitra_chitra_NHMUK1936.12.16.1_right	Chitra_chitra	freshwater	103	0.0240778	0.0108303
Axestemys_infernalis_DMNH130951_left	Axestemys_infernalis	freshwater	104	0.0423956	-0.0136162
Apalone_mutica_PCHP2746_left	Apalone_mutica	freshwater	105	0.0733958	0.0193344
Apalone_spinifera_FMNH22178_left	Apalone_spinifera	freshwater	106	0.0393137	0.039464
Amyda_cartilaginea_FMNH244117_right	Amyda_cartilaginea	freshwater	107	-0.0391114	-0.00464826
Pelodiscus_sinensis_IW576-2_left	Pelodiscus_sinensis	freshwater	108	0.103271	0.00621567
Cycloderma_frenatum_NHMUK84.2.4.1_left	Cycloderma_frenatum	freshwater	109	0.103106	-0.0263883
Cyclanorbis_senegalensis_NHMUK65.5.9.21_right	Cyclanorbis_senegalensis	freshwater	110	0.0855314	0.0275046
Lissemys_punctata_SMF74141_left	Lissemys_punctata	freshwater	111	0.0404497	-0.00443605
Hydromedusa_tectifera_SMF70500_right	Hydromedusa_tectifera	freshwater	112	0.127122	-0.000707174
Phrynops_hilarii_NHMUK91.3.16.1_left	Phrynops_hilarii	freshwater	113	0.10132	-0.0594653
Phrynops_geoffroanus_SMF45470_left	Phrynops_geoffroanus	freshwater	114	0.096609	-0.0318014
Platemys_platycephala_SMNS_unnumbered_left_endosseous	Platemys_platycephala	freshwater	115	0.104523	0.00119535
Chelus_fimbriatus_NHMUK81.9.27.4_left	Chelus_fimbriatus	freshwater	116	0.117078	-0.0502796
Chelodina_oblonga_NHMUK64.12.22_left	Chelodina_oblonga	freshwater	117	0.0643452	0.0498183
Emydura_subglobosa_PIMUZ_2009.37_left	Emydura_subglobosa	freshwater	118	-0.0114168	0.0565611
Elseya_dentata_NHMUK76.5.19.77_left	Elseya_dentata	freshwater	119	0.0661947	-0.0319631
Pelomedusa_subrufa_SMF70504_left	Pelomedusa_subrufa	freshwater	120	0.087614	-0.0183489
Pelusios_niger_SMNS4625_left_endosseous	Pelusios_niger	freshwater	121	0.0532377	0.00479238
Sahonachelys_mailakavava_MAD15359_right	Sahonachelys_mailakavava	freshwater	122	0.090119	-0.0250298
Galianemys_emringeri_AMNH30035_left	Galianemys_emringeri	freshwater	123	-0.0486311	0.0318769
Galianemys_whitei_AMNH29987_right	Galianemys_whitei	freshwater	124	0.0609938	0.00700893
Araiochelys_hirayamai_AMNH30778_left	Araiochelys_hirayamai	marine	125	-0.0244523	0.0056613
Bothremys_maghrebiana_AMNH30234_right	Bothremys_maghrebiana	marine	126	-0.0316955	-0.00755129
Labrostochelys_galkini_AMNH30043_left	Labrostochelys_galkini	marine	128	0.00727143	-0.0445808
Taphrosphys_ippolitoi_AMNH30500_right	Taphrosphys_ippolitoi	marine	129	-0.0924453	-0.0288884
Phosphatochelys_tedfordi_AMNH30008_left	Phosphatochelys_tedfordi	marine	130	-0.0767015	-0.0671517
Ummulisani_rutgersensis_AMNH30569_left	Ummulisani_rutgersensis	marine	131	-0.0770967	-0.109232
Hamadachelys_escuilliei_MDET03_right	Hamadachelys_escuilliei	freshwater	132	0.0282682	-0.0826566
Yuraramirim_montealtensis_MPMA040008-89_right	Yuraramirim_montealtensis	freshwater	133	0.0613558	-0.0049265
Lapparentemys_vilavilensis_AMNH14444_left	Lapparentemys_vilavilensis	freshwater	134	0.0986764	0.0343768
Podocnemis_expansa_LIRP_unnumbered_left	Podocnemis_expansa	freshwater	135	0.11203	-0.00164001
Podocnemis_unifilis_NHMUK60.4.16.9_left	Podocnemis_unifilis	freshwater	136	0.0707422	-0.000724642
Podocnemis_erythrocephala_SMNS6063_left_endosseous	Podocnemis_erythrocephala	freshwater	137	0.0292213	-0.0238846
Peltocephalus_dumerilianus_SMF55470_left	Peltocephalus_dumerilianus	freshwater	138	0.0997925	-0.025538
Latentemys_plowdeni_NHMUK11998_right	Latentemys_plowdeni	marine	139	0.0251954	-0.118252
Stereogenys_cromeri_NHMUK3190_left	Stereogenys_cromeri	marine	141	0.086081	-0.0513687
Araripemys_barretoi_AMNH24454_right	Araripemys_barretoi	freshwater	142	-0.0572101	0.0128269
Dirqadim_schaefferi_AMNH30038_right	Dirqadim_schaefferi	freshwater	143	0.0215863	-0.0146899

## Sheet: Source_Fig2b&Suppl.Fig9b
Specimen_name	Species_ID	Plotting_habitat	Tree_node_number	PC1.values	PC3.values
Proganochelys_quenstedtii_MB1910.45.2_left	Proganochelys_quenstedii	terrestrial	1	-0.105207	-0.0520482
Australochelys_africanus_BP1_4933_right	Australochelys_africanus	terrestrial	2	0.0465361	-0.0157458
Kayentachelys_aprix_TMM43670-2_left	Kayentachelys_aprix	terrestrial	3	-0.0124781	-0.0438683
Eileanchelys_waldmanni_NMS.G.2004.31.15_right	Eileanchelys_waldmanni	freshwater	4	0.0436175	0.00278017
Naomichelys_speciosa_FMNH273_right	Naomichelys_speciosa	freshwater	5	-0.0131198	-0.00685497
Uluops_uluops_UCMP5371_right	Uluops_uluops	freshwater	6	0.00960979	0.00774502
Eubaena_cephalica_DMNH96004_left	Eubaena_cephalica	freshwater	7	0.0385218	0.0180243
Arundelemys_dardeni_USNM497740_left	Arundelemys_dardeni	freshwater	8	0.10175	0.0314435
Kallokibotion_bajazidi_NHMUK4925_right	Kallokibotion_bajazidi	freshwater	9	0.0411141	0.0585606
Meiolania_platyceps_NHMUK682_right	Meiolania_platyceps	terrestrial	10	-0.102137	-0.012952
Annemys_sp_IVPPV18106_right	Annemys_sp	freshwater	11	0.0600659	-0.0156083
Xinjiangchelys_radiplicatoides_IVPPV9539_left	Xinjiangchelys_radiplicatoides	freshwater	12	0.017954	-0.00277912
Ordosemys_sp_IVPPV12092_right	Ordosemys_sp	freshwater	13	0.0542473	0.0106504
Sandownia_harrisi_MIWG3480_left	Sandownia_harrisi	marine	14	0.00132447	0.012242
Solnhofia_parsonsi_TM4023_right	Solnhofia_parsonsi	marine	15	-0.0181826	0.00702929
Plesiochelys_etalloni_NMB435_left	Plesiochelys_etalloni	marine	16	-0.000614903	-0.0190922
Plesiochelys_planiceps_OUMNHJ1582_left	Plesiochelys_planiceps	marine	18	0.0155273	-0.0237668
Portlandemys_mcdowelli_NHMUK2914_right	Portlandemys_mcdowelli	marine	19	-0.0101815	-0.0101512
Jurassichelon_oleronensis_PIMUZAIII514_right	Jurassichelon_oleronensis	marine	20	0.0275953	0.00601729
Rhinoclemmys_pulcherrima_PCHP_unnumbered_left	Rhinoclemmys_pulcherrima	terrestrial	21	0.0358766	0.0270661
Rhinoclemmys_melanosterna_FMNH44446_left	Rhinoclemmys_melanosterna	freshwater	22	-0.0127119	0.0110818
Mauremys_leprosa_NHMUK_unnumbered_left	Mauremys_leprosa	freshwater	23	-0.0473785	-0.0101487
Cuora_flavomarginata_FMNH21515_left	Cuora_flavomarginata	terrestrial	24	-0.0949522	0.0211124
Cuora_amboinensis_PCHP5077_left	Cuora_amboinensis	freshwater	25	-0.032184	0.016079
Cuora_mouhotii_SMF71599_left	Cuora_mouhotii	terrestrial	26	0.0387935	0.0522766
Cyclemys_dentata_NHMUK97.11.22.3_left	Cyclemys_dentata	terrestrial	27	-0.0174109	0.0180586
Heosemys_annandalii_FMNH260389_left	Heosemys_annandalii	freshwater	28	-0.0165217	0.0145059
Notochelys_platynota_FMNH224048_left	Notochelys_platynota	freshwater	29	0.0354012	0.00486967
Sacalia_quadriocellata_NCSM13265_right	Sacalia_quadriocellata	freshwater	30	0.0637271	0.015722
Malayemys_subtrijuga_NHMUK1920.1.20.2545_left	Malayemys_subtrijuga	freshwater	31	0.0397934	-0.00825453
Orlitia_borneensis_NHMUK1949.3.4.29_left	Orlitia_borneensis	freshwater	32	-0.0224351	-0.0427631
Geoclemys_hamiltonii_NHMUK87.9.30.1_left	Geoclemys_hamiltonii	freshwater	33	-0.0639003	-0.0351115
Pangshura_tecta_NHMUK1889.2.6.1_left	Pangshura_tecta	freshwater	34	0.020803	0.00615901
Batagur_baska_NHMUK67.9.28.7_left	Batagur_baska	freshwater	35	-0.0157909	-0.0320738
Morenia_ocellata_NHMUK87.3.11.7_left	Morenia_ocellata	freshwater	36	0.0263324	0.0109263
Siebenrockiella_crassicollis_NHMUK1894.9.2.47_left	Siebenrockiella_crassicollis	freshwater	37	-0.011707	0.00950969
Geoemyda_spengleri_FMNH260381_left	Geoemyda_spengleri	terrestrial	38	-0.0189126	0.0753306
Indotestudo_forstenii_SMF73257_left	Indotestudo_forstenii	terrestrial	39	-0.0895498	-0.00561177
Indotestudo_elongata_SMF71585_left	Indotestudo_elongata	terrestrial	40	-0.0320454	0.0094231
Malacochersus_tornieri_SMF58702_left	Malacochersus_tornieri	terrestrial	41	-0.0501743	0.0368704
Testudo_marginata_FMNH51672_left	Testudo_marginata	terrestrial	42	-0.0883759	0.0533697
Testudo_horsfieldii_OUMNH10344_left	Testudo_horsfieldii	terrestrial	43	-0.0578652	0.0315942
Kinixys_erosa_SMF40166_left	Kinixys_erosa	terrestrial	44	-0.0252587	0.059135
Chelonoidis_SMF67582_right	Chelonoidis_sp	terrestrial	45	-0.0727294	0.0697559
Psammobates_tentorius_veroxii_IW1149_left	Psammobates_tentorius	terrestrial	46	-0.104463	0.0325676
Homopus_areolatus_OUMNH9403_left	Homopus_areolatus	terrestrial	47	-0.00112835	0.0424976
Aldabrachelys_gigantea_NHMUK77.11.12.2_left	Aldabrachelys_gigantea	terrestrial	48	-0.0733834	0.0981708
Stylemys_nebrascensis_FMNHUR559_left	Stylemys_nebrascensis	terrestrial	49	-0.0142205	-0.00346036
Gopherus_flavomarginatus_FMNH98916_left	Gopherus_flavomarginatus	terrestrial	50	-0.0840319	0.0174987
Gopherus_agassizii_FMNH216746_left	Gopherus_agassizii	terrestrial	51	-0.0618025	0.0090504
Manouria_impressa_SMF69777_left	Manouria_impressa	terrestrial	52	0.0109845	0.042989
Platysternon_megacephalum_SMF69684_left	Platysternon_megacephalum	freshwater	53	-0.0740073	-0.060888
Glyptemys_insculpta_FMNH22240_left	Glyptemys_insculpta	terrestrial	54	-0.0384307	-0.0284359
Glyptemys_muhlenbergii_UF85274_left	Glyptemys_muhlenbergii	freshwater	55	0.0142966	0.0799727
Emys_orbicularis_SMF1987_left	Emys_orbicularis	freshwater	56	-0.0506269	-0.0105404
Emydoidea_blandingii_FMNH22144_left	Emydoidea_blandingii	freshwater	57	-0.0384343	-0.0345987
Terrapene_ornata_FMNH23014_left	Terrapene_ornata	terrestrial	58	-0.0150223	0.0102128
Terrapene_coahuila_FMNH47372_left	Terrapene_coahuila	freshwater	59	-0.0119436	0.0218774
Terrapene_carolina_OUMNH8795_left	Terrapene_carolina	terrestrial	60	-0.0197502	0.0462155
Clemmys_guttata_FMNH22114_left	Clemmys_guttata	freshwater	61	-0.0252389	0.0258933
Deirochelys_reticularia_FMNH98754_left	Deirochelys_reticularia	freshwater	62	0.0171148	0.00616014
Graptemys_geographica_NHMUK55.12.6.11_left	Graptemys_geographica	freshwater	64	-0.0535077	0.0472804
Graptemys_pseudogeographica_SMNS3702_left_endosseous	Graptemys_pseudogeographica	freshwater	65	-0.0557298	0.0443986
Malaclemys_terrapin_SMF36419_left	Malaclemys_terrapin	freshwater	66	-0.0343707	-0.014449
Chrysemys_picta_NHMUK76.1.31.19_left	Chrysemys_picta	freshwater	67	-0.0210553	-0.00426638
Pseudemys_floridiana_FMNH8222_left	Pseudemys_floridiana	freshwater	68	-0.0582782	-0.0583721
Pseudemys_concinna_hieroglyphica_FMNH22146_left	Pseudemys_concinna	freshwater	69	-0.0104543	0.00707489
Rhinochelys_pulchriceps_CAMSMB55783_right	Rhinochelys_pulchriceps	marine	70	-0.0411758	0.0158766
Desmatochelys_lowii_KUVP1200_right	Desmatochelys_lowii	marine	71	-0.00579287	0.05928
Bouliachelys_suteri_SAMP41106_right	Bouliachelys_suteri	marine	72	-0.00518108	0.0567362
Nichollsemys_baieri_TMP97.99.1_right	Nichollsemys_baieri	marine	73	-0.0610087	0.0431414
Dermochelys_coriacea_UMZCR3031_left	Dermochelys_coriacea	marine	74	-0.17687	0.0606681
Allopleuron_hofmanni_NHMUK4213_left	Allopleuron_hofmanni	marine	75	-0.0473699	0.0437542
Argillochelys_antiqua_NHMUK38955_left	Argillochelys_antiqua	marine	76	-0.0536433	0.0263441
Puppigerus_camperi_IRSNBR0074_left	Puppigerus_camperi	marine	77	-0.00385484	0.0013031
Eochelone_brabantica_IRSNBR0061_left	Eochelone_brabantica	marine	78	-0.0651691	0.0559875
Caretta_caretta_NHMUK1938.1.9.1_left	Caretta_caretta	marine	79	-0.0978451	0.0101815
Lepidochelys_olivacea_SMNS11070_left	Lepidochelys_olivacea	marine	80	-0.142166	0.00735806
Lepidochelys_kempii_M009-08_left	Lepidochelys_kempii	marine	81	-0.0908356	-0.0265263
Eretmochelys_imbricata_FMNH22242_left	Eretmochelys_imbricata	marine	82	-0.069204	0.0170726
Chelonia_mydas_NHMUK1969.776_left	Chelonia_mydas	marine	83	-0.0632861	0.0324676
Natator_depressus_R112123_left	Natator_depressus	marine	84	-0.0613193	-0.0302448
Chelydropsis_murchisoni_BSPG1980I158_right	Chelydropsis_murchisoni	freshwater	85	-0.0315963	-0.0383804
Macrochelys_temminckii_FMNH22111_left	Macrochelys_temminckii	freshwater	86	-0.00254436	-0.0798296
Chelydra_serpentina_UFR_VP1_left	Chelydra_serpentina	freshwater	87	0.0528612	-0.0598265
Dermatemys_mawii_SMF59463_left	Dermatemys_mawii	freshwater	88	-0.00184012	-0.00953033
Staurotypus_salvinii_NHMUK1879.1.7.5_left	Staurotypus_salvinii	freshwater	89	0.0561936	-0.0450058
Claudius_angustatus_SMNS14380_left	Claudius_angustatus	freshwater	90	-0.000128839	-0.0959477
Sternotherus_minor_FMNH211696_left	Sternotherus_minor	freshwater	91	0.026296	-0.041118
Sternotherus_odoratus_OUMNH2017070002_left	Sternotherus_odoratus	freshwater	92	0.060677	-0.0406708
Kinosternon_subrubrum_FMNH211711_left	Kinosternon_subrubrum	freshwater	93	0.0429408	-0.00227699
Kinosternon_baurii_FMNH211705_left	Kinosternon_baurii	freshwater	94	0.0392115	-0.00535017
Kinosternon_scorpioides_SMF71893_left	Kinosternon_scorpioides	freshwater	95	0.0196385	-0.0431407
Kinosternon_hirtipes_magdalense_UFH45035_left	Kinosternon_hirtipes	freshwater	96	0.0382871	-0.0585651
Adocus_lineolatus_CMM60-15_left	Adocus_lineolatus	freshwater	97	-0.00639699	0.00119145
Basilemys_gaffneyi_DMNH130986_right	Basilemys_gaffneyi	terrestrial	98	0.0411487	0.0597593
Carettochelys_insculpta_NHMUK1903.7.10.1_left	Carettochelys_insculpta	freshwater	99	0.0337216	-0.0265469
Allaeochelys_libyca_BSPG1991II130_left	Allaeochelys_libyca	freshwater	100	0.0342801	-0.0537771
Trionyx_triunguis_PCHP4559_left	Trionyx_triunguis	freshwater	102	0.0365312	-0.0130125
Chitra_chitra_NHMUK1936.12.16.1_right	Chitra_chitra	freshwater	103	0.0240778	-0.0248244
Axestemys_infernalis_DMNH130951_left	Axestemys_infernalis	freshwater	104	0.0423956	-0.00840709
Apalone_mutica_PCHP2746_left	Apalone_mutica	freshwater	105	0.0733958	0.0250976
Apalone_spinifera_FMNH22178_left	Apalone_spinifera	freshwater	106	0.0393137	-0.0423261
Amyda_cartilaginea_FMNH244117_right	Amyda_cartilaginea	freshwater	107	-0.0391114	-0.00895074
Pelodiscus_sinensis_IW576-2_left	Pelodiscus_sinensis	freshwater	108	0.103271	-0.000675564
Cycloderma_frenatum_NHMUK84.2.4.1_left	Cycloderma_frenatum	freshwater	109	0.103106	0.000667554
Cyclanorbis_senegalensis_NHMUK65.5.9.21_right	Cyclanorbis_senegalensis	freshwater	110	0.0855314	0.0265613
Lissemys_punctata_SMF74141_left	Lissemys_punctata	freshwater	111	0.0404497	0.00145654
Hydromedusa_tectifera_SMF70500_right	Hydromedusa_tectifera	freshwater	112	0.127122	0.00855142
Phrynops_hilarii_NHMUK91.3.16.1_left	Phrynops_hilarii	freshwater	113	0.10132	-0.0178989
Phrynops_geoffroanus_SMF45470_left	Phrynops_geoffroanus	freshwater	114	0.096609	-0.0499667
Platemys_platycephala_SMNS_unnumbered_left_endosseous	Platemys_platycephala	freshwater	115	0.104523	0.0607709
Chelus_fimbriatus_NHMUK81.9.27.4_left	Chelus_fimbriatus	freshwater	116	0.117078	-0.0268416
Chelodina_oblonga_NHMUK64.12.22_left	Chelodina_oblonga	freshwater	117	0.0643452	-0.0451166
Emydura_subglobosa_PIMUZ_2009.37_left	Emydura_subglobosa	freshwater	118	-0.0114168	0.0335605
Elseya_dentata_NHMUK76.5.19.77_left	Elseya_dentata	freshwater	119	0.0661947	0.00920298
Pelomedusa_subrufa_SMF70504_left	Pelomedusa_subrufa	freshwater	120	0.087614	-0.0382234
Pelusios_niger_SMNS4625_left_endosseous	Pelusios_niger	freshwater	121	0.0532377	0.0203086
Sahonachelys_mailakavava_MAD15359_right	Sahonachelys_mailakavava	freshwater	122	0.090119	-0.0211498
Galianemys_emringeri_AMNH30035_left	Galianemys_emringeri	freshwater	123	-0.0486311	-0.0623181
Galianemys_whitei_AMNH29987_right	Galianemys_whitei	freshwater	124	0.0609938	-0.00691483
Araiochelys_hirayamai_AMNH30778_left	Araiochelys_hirayamai	marine	125	-0.0244523	-0.0417881
Bothremys_maghrebiana_AMNH30234_right	Bothremys_maghrebiana	marine	126	-0.0316955	-0.0745288
Labrostochelys_galkini_AMNH30043_left	Labrostochelys_galkini	marine	128	0.00727143	-0.0501831
Taphrosphys_ippolitoi_AMNH30500_right	Taphrosphys_ippolitoi	marine	129	-0.0924453	-0.093301
Phosphatochelys_tedfordi_AMNH30008_left	Phosphatochelys_tedfordi	marine	130	-0.0767015	-0.0547996
Ummulisani_rutgersensis_AMNH30569_left	Ummulisani_rutgersensis	marine	131	-0.0770967	-0.120646
Hamadachelys_escuilliei_MDET03_right	Hamadachelys_escuilliei	freshwater	132	0.0282682	-0.00227357
Yuraramirim_montealtensis_MPMA040008-89_right	Yuraramirim_montealtensis	freshwater	133	0.0613558	-0.0069328
Lapparentemys_vilavilensis_AMNH14444_left	Lapparentemys_vilavilensis	freshwater	134	0.0986764	0.0618881
Podocnemis_expansa_LIRP_unnumbered_left	Podocnemis_expansa	freshwater	135	0.11203	0.0212942
Podocnemis_unifilis_NHMUK60.4.16.9_left	Podocnemis_unifilis	freshwater	136	0.0707422	-0.038613
Podocnemis_erythrocephala_SMNS6063_left_endosseous	Podocnemis_erythrocephala	freshwater	137	0.0292213	0.0757667
Peltocephalus_dumerilianus_SMF55470_left	Peltocephalus_dumerilianus	freshwater	138	0.0997925	0.0273446
Latentemys_plowdeni_NHMUK11998_right	Latentemys_plowdeni	marine	139	0.0251954	0.0133878
Stereogenys_cromeri_NHMUK3190_left	Stereogenys_cromeri	marine	141	0.086081	0.0560828
Araripemys_barretoi_AMNH24454_right	Araripemys_barretoi	freshwater	142	-0.0572101	-0.0781171
Dirqadim_schaefferi_AMNH30038_right	Dirqadim_schaefferi	freshwater	143	0.0215863	-0.0258746

## Sheet: Source_Fig2c&Suppl.Fig9c
Specimen_name	Species_ID	Plotting_habitat	Tree_node_number	shape.regression.skull.box.volume.scores	skull.box.volume
Proganochelys_quenstedtii_MB1910.45.2_left	Proganochelys_quenstedii	terrestrial	1	0.105116	5.94
Australochelys_africanus_BP1_4933_right	Australochelys_africanus	terrestrial	2	0.0290799	5.5641
Kayentachelys_aprix_TMM43670-2_left	Kayentachelys_aprix	terrestrial	3	0.0485902	4.8322
Eileanchelys_waldmanni_NMS.G.2004.31.15_right	Eileanchelys_waldmanni	freshwater	4	-0.021537	4.2017
Naomichelys_speciosa_FMNH273_right	Naomichelys_speciosa	freshwater	5	0.0395164	5.5109
Uluops_uluops_UCMP5371_right	Uluops_uluops	freshwater	6	0.00084419	4.6513
Eubaena_cephalica_DMNH96004_left	Eubaena_cephalica	freshwater	7	0.00189439	5.0447
Arundelemys_dardeni_USNM497740_left	Arundelemys_dardeni	freshwater	8	-0.0363855	4.7727
Kallokibotion_bajazidi_NHMUK4925_right	Kallokibotion_bajazidi	freshwater	9	0.000631247	4.474
Meiolania_platyceps_NHMUK682_right	Meiolania_platyceps	terrestrial	10	0.0584797	6.3919
Annemys_sp_IVPPV18106_right	Annemys_sp	freshwater	11	-0.0371553	4.3996
Xinjiangchelys_radiplicatoides_IVPPV9539_left	Xinjiangchelys_radiplicatoides	freshwater	12	0.00971339	4.7101
Ordosemys_sp_IVPPV12092_right	Ordosemys_sp	freshwater	13	-0.0426484	4.5743
Sandownia_harrisi_MIWG3480_left	Sandownia_harrisi	marine	14	0.0221062	4.987
Solnhofia_parsonsi_TM4023_right	Solnhofia_parsonsi	marine	15	0.0137994	5.0511
Plesiochelys_etalloni_NMB435_left	Plesiochelys_etalloni	marine	16	0.0572572	5.587
Plesiochelys_planiceps_OUMNHJ1582_left	Plesiochelys_planiceps	marine	18	0.0330205	5.3622
Portlandemys_mcdowelli_NHMUK2914_right	Portlandemys_mcdowelli	marine	19	0.0496191	5.3794
Jurassichelon_oleronensis_PIMUZAIII514_right	Jurassichelon_oleronensis	marine	20	-0.0447437	4.4728
Rhinoclemmys_pulcherrima_PCHP_unnumbered_left	Rhinoclemmys_pulcherrima	terrestrial	21	-0.0421476	3.8383
Rhinoclemmys_melanosterna_FMNH44446_left	Rhinoclemmys_melanosterna	freshwater	22	-0.0283688	3.7242
Mauremys_leprosa_NHMUK_unnumbered_left	Mauremys_leprosa	freshwater	23	0.00680261	4.0363
Cuora_flavomarginata_FMNH21515_left	Cuora_flavomarginata	terrestrial	24	-0.00588662	3.8669
Cuora_amboinensis_PCHP5077_left	Cuora_amboinensis	freshwater	25	0.00410775	4.1111
Cuora_mouhotii_SMF71599_left	Cuora_mouhotii	terrestrial	26	-0.0655075	4.0939
Cyclemys_dentata_NHMUK97.11.22.3_left	Cyclemys_dentata	terrestrial	27	-0.047161	3.955
Heosemys_annandalii_FMNH260389_left	Heosemys_annandalii	freshwater	28	0.0100072	4.5933
Notochelys_platynota_FMNH224048_left	Notochelys_platynota	freshwater	29	-0.00258248	4.6159
Sacalia_quadriocellata_NCSM13265_right	Sacalia_quadriocellata	freshwater	30	-0.0630501	3.7212
Malayemys_subtrijuga_NHMUK1920.1.20.2545_left	Malayemys_subtrijuga	freshwater	31	-0.0212909	4.5576
Orlitia_borneensis_NHMUK1949.3.4.29_left	Orlitia_borneensis	freshwater	32	0.0173906	5.0056
Geoclemys_hamiltonii_NHMUK87.9.30.1_left	Geoclemys_hamiltonii	freshwater	33	0.0168317	4.3166
Pangshura_tecta_NHMUK1889.2.6.1_left	Pangshura_tecta	freshwater	34	-0.0224366	4.3297
Batagur_baska_NHMUK67.9.28.7_left	Batagur_baska	freshwater	35	0.00581926	5.2651
Morenia_ocellata_NHMUK87.3.11.7_left	Morenia_ocellata	freshwater	36	-0.0251294	4.3838
Siebenrockiella_crassicollis_NHMUK1894.9.2.47_left	Siebenrockiella_crassicollis	freshwater	37	-0.0240851	3.8822
Geoemyda_spengleri_FMNH260381_left	Geoemyda_spengleri	terrestrial	38	-0.031558	3.5836
Indotestudo_forstenii_SMF73257_left	Indotestudo_forstenii	terrestrial	39	-0.00257832	4.0638
Indotestudo_elongata_SMF71585_left	Indotestudo_elongata	terrestrial	40	-0.00489267	4.4848
Malacochersus_tornieri_SMF58702_left	Malacochersus_tornieri	terrestrial	41	0.0115236	3.8735
Testudo_marginata_FMNH51672_left	Testudo_marginata	terrestrial	42	0.0368162	4.1483
Testudo_horsfieldii_OUMNH10344_left	Testudo_horsfieldii	terrestrial	43	0.0242409	3.9169
Kinixys_erosa_SMF40166_left	Kinixys_erosa	terrestrial	44	-0.0482247	4.2669
Chelonoidis_SMF67582_right	Chelonoidis_sp	terrestrial	45	0.0189596	4.304
Psammobates_tentorius_veroxii_IW1149_left	Psammobates_tentorius	terrestrial	46	0.0381005	3.5592
Homopus_areolatus_OUMNH9403_left	Homopus_areolatus	terrestrial	47	0.0146675	3.4724
Aldabrachelys_gigantea_NHMUK77.11.12.2_left	Aldabrachelys_gigantea	terrestrial	48	0.0339069	5.919
Stylemys_nebrascensis_FMNHUR559_left	Stylemys_nebrascensis	terrestrial	49	0.0169164	4.1293
Gopherus_flavomarginatus_FMNH98916_left	Gopherus_flavomarginatus	terrestrial	50	0.00924821	4.5257
Gopherus_agassizii_FMNH216746_left	Gopherus_agassizii	terrestrial	51	0.0243804	4.4898
Manouria_impressa_SMF69777_left	Manouria_impressa	terrestrial	52	0.015363	4.4738
Platysternon_megacephalum_SMF69684_left	Platysternon_megacephalum	freshwater	53	0.0582985	5.018
Glyptemys_insculpta_FMNH22240_left	Glyptemys_insculpta	terrestrial	54	-0.0111389	4.3045
Glyptemys_muhlenbergii_UF85274_left	Glyptemys_muhlenbergii	freshwater	55	-0.0586122	3.3841
Emys_orbicularis_SMF1987_left	Emys_orbicularis	freshwater	56	-0.00121937	3.6893
Emydoidea_blandingii_FMNH22144_left	Emydoidea_blandingii	freshwater	57	-0.00250492	4.0304
Terrapene_ornata_FMNH23014_left	Terrapene_ornata	terrestrial	58	-0.00160465	3.7359
Terrapene_coahuila_FMNH47372_left	Terrapene_coahuila	freshwater	59	-0.0154197	3.8163
Terrapene_carolina_OUMNH8795_left	Terrapene_carolina	terrestrial	60	-0.0012753	3.7348
Clemmys_guttata_FMNH22114_left	Clemmys_guttata	freshwater	61	-0.0389188	3.5115
Deirochelys_reticularia_FMNH98754_left	Deirochelys_reticularia	freshwater	62	-0.0482351	4.0332
Graptemys_geographica_NHMUK55.12.6.11_left	Graptemys_geographica	freshwater	64	-0.0416377	3.5637
Graptemys_pseudogeographica_SMNS3702_left_endosseous	Graptemys_pseudogeographica	freshwater	65	-0.0478937	2.778
Malaclemys_terrapin_SMF36419_left	Malaclemys_terrapin	freshwater	66	0.0125901	4.4078
Chrysemys_picta_NHMUK76.1.31.19_left	Chrysemys_picta	freshwater	67	-0.0180754	4.5292
Pseudemys_floridiana_FMNH8222_left	Pseudemys_floridiana	freshwater	68	0.0266554	4.0744
Pseudemys_concinna_hieroglyphica_FMNH22146_left	Pseudemys_concinna	freshwater	69	-0.0315631	4.4462
Rhinochelys_pulchriceps_CAMSMB55783_right	Rhinochelys_pulchriceps	marine	70	-0.00282538	4.0302
Desmatochelys_lowii_KUVP1200_right	Desmatochelys_lowii	marine	71	0.0353614	6.2841
Bouliachelys_suteri_SAMP41106_right	Bouliachelys_suteri	marine	72	0.0240101	6.0056
Nichollsemys_baieri_TMP97.99.1_right	Nichollsemys_baieri	marine	73	-0.00661216	5.7611
Dermochelys_coriacea_UMZCR3031_left	Dermochelys_coriacea	marine	74	0.0984809	6.7263
Allopleuron_hofmanni_NHMUK4213_left	Allopleuron_hofmanni	marine	75	0.0766535	6.8406
Argillochelys_antiqua_NHMUK38955_left	Argillochelys_antiqua	marine	76	0.0119046	4.7767
Puppigerus_camperi_IRSNBR0074_left	Puppigerus_camperi	marine	77	0.0386921	5.2717
Eochelone_brabantica_IRSNBR0061_left	Eochelone_brabantica	marine	78	0.0305764	5.5859
Caretta_caretta_NHMUK1938.1.9.1_left	Caretta_caretta	marine	79	0.0719598	6.2521
Lepidochelys_olivacea_SMNS11070_left	Lepidochelys_olivacea	marine	80	0.0742973	5.7059
Lepidochelys_kempii_M009-08_left	Lepidochelys_kempii	marine	81	0.0605003	5.0992
Eretmochelys_imbricata_FMNH22242_left	Eretmochelys_imbricata	marine	82	0.0721493	5.3905
Chelonia_mydas_NHMUK1969.776_left	Chelonia_mydas	marine	83	0.0885408	6.1651
Natator_depressus_R112123_left	Natator_depressus	marine	84	0.0664771	6.1257
Chelydropsis_murchisoni_BSPG1980I158_right	Chelydropsis_murchisoni	freshwater	85	-0.0103019	4.95
Macrochelys_temminckii_FMNH22111_left	Macrochelys_temminckii	freshwater	86	0.0349854	5.5221
Chelydra_serpentina_UFR_VP1_left	Chelydra_serpentina	freshwater	87	0.0187788	5.4334
Dermatemys_mawii_SMF59463_left	Dermatemys_mawii	freshwater	88	-0.0287251	5.3422
Staurotypus_salvinii_NHMUK1879.1.7.5_left	Staurotypus_salvinii	freshwater	89	-0.00683648	4.67
Claudius_angustatus_SMNS14380_left	Claudius_angustatus	freshwater	90	0.04425	4.5379
Sternotherus_minor_FMNH211696_left	Sternotherus_minor	freshwater	91	-0.00923402	4.0983
Sternotherus_odoratus_OUMNH2017070002_left	Sternotherus_odoratus	freshwater	92	-0.0551393	3.6596
Kinosternon_subrubrum_FMNH211711_left	Kinosternon_subrubrum	freshwater	93	-0.0353538	3.8768
Kinosternon_baurii_FMNH211705_left	Kinosternon_baurii	freshwater	94	-0.0323014	3.6126
Kinosternon_scorpioides_SMF71893_left	Kinosternon_scorpioides	freshwater	95	0.0119036	3.9011
Kinosternon_hirtipes_magdalense_UFH45035_left	Kinosternon_hirtipes	freshwater	96	-0.0281324	3.733
Adocus_lineolatus_CMM60-15_left	Adocus_lineolatus	freshwater	97	0.0213894	5.0201
Basilemys_gaffneyi_DMNH130986_right	Basilemys_gaffneyi	terrestrial	98	-0.00807614	5.3636
Carettochelys_insculpta_NHMUK1903.7.10.1_left	Carettochelys_insculpta	freshwater	99	0.00169714	5.483
Allaeochelys_libyca_BSPG1991II130_left	Allaeochelys_libyca	freshwater	100	0.0360169	4.8578
Trionyx_triunguis_PCHP4559_left	Trionyx_triunguis	freshwater	102	-0.0202619	4.9757
Chitra_chitra_NHMUK1936.12.16.1_right	Chitra_chitra	freshwater	103	-0.0113678	5.0097
Axestemys_infernalis_DMNH130951_left	Axestemys_infernalis	freshwater	104	0.0115728	5.907
Apalone_mutica_PCHP2746_left	Apalone_mutica	freshwater	105	-0.0528585	4.6424
Apalone_spinifera_FMNH22178_left	Apalone_spinifera	freshwater	106	-0.0116754	4.7846
Amyda_cartilaginea_FMNH244117_right	Amyda_cartilaginea	freshwater	107	0.044875	5.3536
Pelodiscus_sinensis_IW576-2_left	Pelodiscus_sinensis	freshwater	108	-0.0558102	4.249
Cycloderma_frenatum_NHMUK84.2.4.1_left	Cycloderma_frenatum	freshwater	109	-0.0417581	5.6457
Cyclanorbis_senegalensis_NHMUK65.5.9.21_right	Cyclanorbis_senegalensis	freshwater	110	-0.0568934	4.7633
Lissemys_punctata_SMF74141_left	Lissemys_punctata	freshwater	111	-0.049783	4.3103
Hydromedusa_tectifera_SMF70500_right	Hydromedusa_tectifera	freshwater	112	-0.0641132	4.0748
Phrynops_hilarii_NHMUK91.3.16.1_left	Phrynops_hilarii	freshwater	113	-0.042796	5.0633
Phrynops_geoffroanus_SMF45470_left	Phrynops_geoffroanus	freshwater	114	0.000972133	4.8531
Platemys_platycephala_SMNS_unnumbered_left_endosseous	Platemys_platycephala	freshwater	115	-0.0751651	3.3162
Chelus_fimbriatus_NHMUK81.9.27.4_left	Chelus_fimbriatus	freshwater	116	-0.0567687	5.3238
Chelodina_oblonga_NHMUK64.12.22_left	Chelodina_oblonga	freshwater	117	-0.0109065	4.2276
Emydura_subglobosa_PIMUZ_2009.37_left	Emydura_subglobosa	freshwater	118	-0.0555237	3.0849
Elseya_dentata_NHMUK76.5.19.77_left	Elseya_dentata	freshwater	119	-0.0533328	4.4179
Pelomedusa_subrufa_SMF70504_left	Pelomedusa_subrufa	freshwater	120	-0.0279362	4.2727
Pelusios_niger_SMNS4625_left_endosseous	Pelusios_niger	freshwater	121	-0.053688	3.5425
Sahonachelys_mailakavava_MAD15359_right	Sahonachelys_mailakavava	freshwater	122	-0.0372536	4.5461
Galianemys_emringeri_AMNH30035_left	Galianemys_emringeri	freshwater	123	0.0769291	4.8396
Galianemys_whitei_AMNH29987_right	Galianemys_whitei	freshwater	124	-0.0106564	4.6405
Araiochelys_hirayamai_AMNH30778_left	Araiochelys_hirayamai	marine	125	0.0400413	4.858
Bothremys_maghrebiana_AMNH30234_right	Bothremys_maghrebiana	marine	126	0.0567697	5.2513
Labrostochelys_galkini_AMNH30043_left	Labrostochelys_galkini	marine	128	0.0114609	5.3947
Taphrosphys_ippolitoi_AMNH30500_right	Taphrosphys_ippolitoi	marine	129	0.0989573	5.3748
Phosphatochelys_tedfordi_AMNH30008_left	Phosphatochelys_tedfordi	marine	130	0.0927857	5.1248
Ummulisani_rutgersensis_AMNH30569_left	Ummulisani_rutgersensis	marine	131	0.114434	6.2153
Hamadachelys_escuilliei_MDET03_right	Hamadachelys_escuilliei	freshwater	132	-0.0141939	5.1069
Yuraramirim_montealtensis_MPMA040008-89_right	Yuraramirim_montealtensis	freshwater	133	-0.0492537	3.3064
Lapparentemys_vilavilensis_AMNH14444_left	Lapparentemys_vilavilensis	freshwater	134	-0.0404483	5.1806
Podocnemis_expansa_LIRP_unnumbered_left	Podocnemis_expansa	freshwater	135	-0.0680135	5.6523
Podocnemis_unifilis_NHMUK60.4.16.9_left	Podocnemis_unifilis	freshwater	136	-0.0467582	5.0096
Podocnemis_erythrocephala_SMNS6063_left_endosseous	Podocnemis_erythrocephala	freshwater	137	-0.0558766	2.883
Peltocephalus_dumerilianus_SMF55470_left	Peltocephalus_dumerilianus	freshwater	138	-0.0544072	4.8647
Latentemys_plowdeni_NHMUK11998_right	Latentemys_plowdeni	marine	139	-0.0141514	5.2479
Stereogenys_cromeri_NHMUK3190_left	Stereogenys_cromeri	marine	141	-0.0415104	5.4992
Araripemys_barretoi_AMNH24454_right	Araripemys_barretoi	freshwater	142	0.0278073	4.1649
Dirqadim_schaefferi_AMNH30038_right	Dirqadim_schaefferi	freshwater	143	-0.0353559	3.9731

## Sheet: Source_Fig2d&Suppl.Fig9d
Specimen_name	Species_ID	Plotting_habitat	Tree_node_number	shape.regression.braincase.aspect.ratio.scores	braincase.aspect.ratio
Proganochelys_quenstedtii_MB1910.45.2_left	Proganochelys_quenstedii	terrestrial	1	0.117513	0.531532
Australochelys_africanus_BP1_4933_right	Australochelys_africanus	terrestrial	2	0.0669572	0.549065
Kayentachelys_aprix_TMM43670-2_left	Kayentachelys_aprix	terrestrial	3	0.000893526	0.351304
Eileanchelys_waldmanni_NMS.G.2004.31.15_right	Eileanchelys_waldmanni	freshwater	4	-0.052845	0.352941
Naomichelys_speciosa_FMNH273_right	Naomichelys_speciosa	freshwater	5	0.0155415	0.485137
Uluops_uluops_UCMP5371_right	Uluops_uluops	freshwater	6	0.00123864	0.559809
Eubaena_cephalica_DMNH96004_left	Eubaena_cephalica	freshwater	7	-0.0139678	0.433812
Arundelemys_dardeni_USNM497740_left	Arundelemys_dardeni	freshwater	8	-0.0510941	0.495652
Kallokibotion_bajazidi_NHMUK4925_right	Kallokibotion_bajazidi	freshwater	9	-0.00440914	0.657143
Meiolania_platyceps_NHMUK682_right	Meiolania_platyceps	terrestrial	10	0.0461827	0.42268
Annemys_sp_IVPPV18106_right	Annemys_sp	freshwater	11	-0.0653432	0.382199
Xinjiangchelys_radiplicatoides_IVPPV9539_left	Xinjiangchelys_radiplicatoides	freshwater	12	-0.0245316	0.422222
Ordosemys_sp_IVPPV12092_right	Ordosemys_sp	freshwater	13	-0.0739052	0.378378
Sandownia_harrisi_MIWG3480_left	Sandownia_harrisi	marine	14	-0.0223554	0.423453
Solnhofia_parsonsi_TM4023_right	Solnhofia_parsonsi	marine	15	-0.0222498	0.369231
Plesiochelys_etalloni_NMB435_left	Plesiochelys_etalloni	marine	16	0.028527	0.483721
Plesiochelys_planiceps_OUMNHJ1582_left	Plesiochelys_planiceps	marine	18	0.0125891	0.500688
Portlandemys_mcdowelli_NHMUK2914_right	Portlandemys_mcdowelli	marine	19	0.040331	0.528571
Jurassichelon_oleronensis_PIMUZAIII514_right	Jurassichelon_oleronensis	marine	20	-0.0701032	0.365854
Rhinoclemmys_pulcherrima_PCHP_unnumbered_left	Rhinoclemmys_pulcherrima	terrestrial	21	-0.0111219	0.418072
Rhinoclemmys_melanosterna_FMNH44446_left	Rhinoclemmys_melanosterna	freshwater	22	0.011973	0.488467
Mauremys_leprosa_NHMUK_unnumbered_left	Mauremys_leprosa	freshwater	23	0.0174792	0.413353
Cuora_flavomarginata_FMNH21515_left	Cuora_flavomarginata	terrestrial	24	0.0143205	0.468261
Cuora_amboinensis_PCHP5077_left	Cuora_amboinensis	freshwater	25	0.0295599	0.448162
Cuora_mouhotii_SMF71599_left	Cuora_mouhotii	terrestrial	26	-0.0399875	0.515794
Cyclemys_dentata_NHMUK97.11.22.3_left	Cyclemys_dentata	terrestrial	27	-0.0248196	0.473114
Heosemys_annandalii_FMNH260389_left	Heosemys_annandalii	freshwater	28	0.0363099	0.42141
Notochelys_platynota_FMNH224048_left	Notochelys_platynota	freshwater	29	0.00601489	0.460337
Sacalia_quadriocellata_NCSM13265_right	Sacalia_quadriocellata	freshwater	30	-0.0150066	0.521067
Malayemys_subtrijuga_NHMUK1920.1.20.2545_left	Malayemys_subtrijuga	freshwater	31	-0.0106399	0.430576
Orlitia_borneensis_NHMUK1949.3.4.29_left	Orlitia_borneensis	freshwater	32	0.00246082	0.400955
Geoclemys_hamiltonii_NHMUK87.9.30.1_left	Geoclemys_hamiltonii	freshwater	33	0.0317296	0.445339
Pangshura_tecta_NHMUK1889.2.6.1_left	Pangshura_tecta	freshwater	34	-0.0176731	0.488415
Batagur_baska_NHMUK67.9.28.7_left	Batagur_baska	freshwater	35	-0.00646711	0.495344
Morenia_ocellata_NHMUK87.3.11.7_left	Morenia_ocellata	freshwater	36	-0.00750359	0.623428
Siebenrockiella_crassicollis_NHMUK1894.9.2.47_left	Siebenrockiella_crassicollis	freshwater	37	-0.00273962	0.521341
Geoemyda_spengleri_FMNH260381_left	Geoemyda_spengleri	terrestrial	38	-1.31038e-05	0.66452
Indotestudo_forstenii_SMF73257_left	Indotestudo_forstenii	terrestrial	39	0.0324733	0.433606
Indotestudo_elongata_SMF71585_left	Indotestudo_elongata	terrestrial	40	-0.00400064	0.385518
Malacochersus_tornieri_SMF58702_left	Malacochersus_tornieri	terrestrial	41	0.0313178	0.370686
Testudo_marginata_FMNH51672_left	Testudo_marginata	terrestrial	42	0.0578543	0.503567
Testudo_horsfieldii_OUMNH10344_left	Testudo_horsfieldii	terrestrial	43	0.0415959	0.478223
Kinixys_erosa_SMF40166_left	Kinixys_erosa	terrestrial	44	-0.0434652	0.443484
Chelonoidis_SMF67582_right	Chelonoidis_sp	terrestrial	45	0.0569302	0.461611
Psammobates_tentorius_veroxii_IW1149_left	Psammobates_tentorius	terrestrial	46	0.0869577	0.499137
Homopus_areolatus_OUMNH9403_left	Homopus_areolatus	terrestrial	47	0.015515	0.59841
Aldabrachelys_gigantea_NHMUK77.11.12.2_left	Aldabrachelys_gigantea	terrestrial	48	0.0344994	0.477635
Stylemys_nebrascensis_FMNHUR559_left	Stylemys_nebrascensis	terrestrial	49	0.0269591	0.464286
Gopherus_flavomarginatus_FMNH98916_left	Gopherus_flavomarginatus	terrestrial	50	0.00803444	0.427307
Gopherus_agassizii_FMNH216746_left	Gopherus_agassizii	terrestrial	51	0.000833876	0.489061
Manouria_impressa_SMF69777_left	Manouria_impressa	terrestrial	52	0.043799	0.50087
Platysternon_megacephalum_SMF69684_left	Platysternon_megacephalum	freshwater	53	0.0541909	0.515099
Glyptemys_insculpta_FMNH22240_left	Glyptemys_insculpta	terrestrial	54	-0.000829539	0.426384
Glyptemys_muhlenbergii_UF85274_left	Glyptemys_muhlenbergii	freshwater	55	-0.0469492	0.534708
Emys_orbicularis_SMF1987_left	Emys_orbicularis	freshwater	56	0.0270497	0.432297
Emydoidea_blandingii_FMNH22144_left	Emydoidea_blandingii	freshwater	57	0.00665748	0.386667
Terrapene_ornata_FMNH23014_left	Terrapene_ornata	terrestrial	58	0.00698613	0.612813
Terrapene_coahuila_FMNH47372_left	Terrapene_coahuila	freshwater	59	-0.0095098	0.600104
Terrapene_carolina_OUMNH8795_left	Terrapene_carolina	terrestrial	60	-0.0115193	0.578254
Clemmys_guttata_FMNH22114_left	Clemmys_guttata	freshwater	61	-0.0137716	0.543658
Deirochelys_reticularia_FMNH98754_left	Deirochelys_reticularia	freshwater	62	-0.0442376	0.443896
Graptemys_geographica_NHMUK55.12.6.11_left	Graptemys_geographica	freshwater	64	-0.0292636	0.539245
Graptemys_pseudogeographica_SMNS3702_left_endosseous	Graptemys_pseudogeographica	freshwater	65	-0.0144907	0.622222
Malaclemys_terrapin_SMF36419_left	Malaclemys_terrapin	freshwater	66	0.0379869	0.455357
Chrysemys_picta_NHMUK76.1.31.19_left	Chrysemys_picta	freshwater	67	0.014959	0.497505
Pseudemys_floridiana_FMNH8222_left	Pseudemys_floridiana	freshwater	68	0.0659065	0.547656
Pseudemys_concinna_hieroglyphica_FMNH22146_left	Pseudemys_concinna	freshwater	69	0.00342838	0.471093
Rhinochelys_pulchriceps_CAMSMB55783_right	Rhinochelys_pulchriceps	marine	70	0.0491307	0.656109
Desmatochelys_lowii_KUVP1200_right	Desmatochelys_lowii	marine	71	0.0453616	0.588149
Bouliachelys_suteri_SAMP41106_right	Bouliachelys_suteri	marine	72	0.0270829	0.597584
Nichollsemys_baieri_TMP97.99.1_right	Nichollsemys_baieri	marine	73	-0.00424338	0.572623
Dermochelys_coriacea_UMZCR3031_left	Dermochelys_coriacea	marine	74	0.0906347	0.527193
Allopleuron_hofmanni_NHMUK4213_left	Allopleuron_hofmanni	marine	75	0.0613067	0.703092
Argillochelys_antiqua_NHMUK38955_left	Argillochelys_antiqua	marine	76	0.0244244	0.529801
Puppigerus_camperi_IRSNBR0074_left	Puppigerus_camperi	marine	77	0.0450011	0.584416
Eochelone_brabantica_IRSNBR0061_left	Eochelone_brabantica	marine	78	0.0082958	0.445931
Caretta_caretta_NHMUK1938.1.9.1_left	Caretta_caretta	marine	79	0.0655741	0.560038
Lepidochelys_olivacea_SMNS11070_left	Lepidochelys_olivacea	marine	80	0.0699021	0.508197
Lepidochelys_kempii_M009-08_left	Lepidochelys_kempii	marine	81	0.0664879	0.550078
Eretmochelys_imbricata_FMNH22242_left	Eretmochelys_imbricata	marine	82	0.057599	0.563825
Chelonia_mydas_NHMUK1969.776_left	Chelonia_mydas	marine	83	0.0494221	0.712598
Natator_depressus_R112123_left	Natator_depressus	marine	84	0.0345555	0.496125
Chelydropsis_murchisoni_BSPG1980I158_right	Chelydropsis_murchisoni	freshwater	85	0.0278135	0.373913
Macrochelys_temminckii_FMNH22111_left	Macrochelys_temminckii	freshwater	86	0.0270161	0.333536
Chelydra_serpentina_UFR_VP1_left	Chelydra_serpentina	freshwater	87	0.00495872	0.44186
Dermatemys_mawii_SMF59463_left	Dermatemys_mawii	freshwater	88	0.000183359	0.451753
Staurotypus_salvinii_NHMUK1879.1.7.5_left	Staurotypus_salvinii	freshwater	89	-0.0325743	0.465227
Claudius_angustatus_SMNS14380_left	Claudius_angustatus	freshwater	90	0.0265052	0.423779
Sternotherus_minor_FMNH211696_left	Sternotherus_minor	freshwater	91	0.0109222	0.566591
Sternotherus_odoratus_OUMNH2017070002_left	Sternotherus_odoratus	freshwater	92	-0.0247786	0.4842
Kinosternon_subrubrum_FMNH211711_left	Kinosternon_subrubrum	freshwater	93	0.00199291	0.553181
Kinosternon_baurii_FMNH211705_left	Kinosternon_baurii	freshwater	94	-1.72746e-05	0.567865
Kinosternon_scorpioides_SMF71893_left	Kinosternon_scorpioides	freshwater	95	0.0329156	0.495096
Kinosternon_hirtipes_magdalense_UFH45035_left	Kinosternon_hirtipes	freshwater	96	-0.0416319	0.41977
Adocus_lineolatus_CMM60-15_left	Adocus_lineolatus	freshwater	97	-0.0265801	0.435179
Basilemys_gaffneyi_DMNH130986_right	Basilemys_gaffneyi	terrestrial	98	-0.00868828	0.584171
Carettochelys_insculpta_NHMUK1903.7.10.1_left	Carettochelys_insculpta	freshwater	99	0.0101173	0.437951
Allaeochelys_libyca_BSPG1991II130_left	Allaeochelys_libyca	freshwater	100	0.0420004	0.537634
Trionyx_triunguis_PCHP4559_left	Trionyx_triunguis	freshwater	102	-0.023012	0.413534
Chitra_chitra_NHMUK1936.12.16.1_right	Chitra_chitra	freshwater	103	-0.0102394	0.396949
Axestemys_infernalis_DMNH130951_left	Axestemys_infernalis	freshwater	104	0.00299919	0.383282
Apalone_mutica_PCHP2746_left	Apalone_mutica	freshwater	105	-0.0686876	0.472634
Apalone_spinifera_FMNH22178_left	Apalone_spinifera	freshwater	106	-0.00724414	0.525161
Amyda_cartilaginea_FMNH244117_right	Amyda_cartilaginea	freshwater	107	0.0479719	0.468176
Pelodiscus_sinensis_IW576-2_left	Pelodiscus_sinensis	freshwater	108	-0.0604118	0.45905
Cycloderma_frenatum_NHMUK84.2.4.1_left	Cycloderma_frenatum	freshwater	109	-0.0675326	0.41448
Cyclanorbis_senegalensis_NHMUK65.5.9.21_right	Cyclanorbis_senegalensis	freshwater	110	-0.065218	0.383588
Lissemys_punctata_SMF74141_left	Lissemys_punctata	freshwater	111	-0.0226987	0.457259
Hydromedusa_tectifera_SMF70500_right	Hydromedusa_tectifera	freshwater	112	-0.0823587	0.328571
Phrynops_hilarii_NHMUK91.3.16.1_left	Phrynops_hilarii	freshwater	113	-0.0643615	0.29863
Phrynops_geoffroanus_SMF45470_left	Phrynops_geoffroanus	freshwater	114	-0.0384445	0.353709
Platemys_platycephala_SMNS_unnumbered_left_endosseous	Platemys_platycephala	freshwater	115	-0.0703928	0.475862
Chelus_fimbriatus_NHMUK81.9.27.4_left	Chelus_fimbriatus	freshwater	116	-0.109037	0.197502
Chelodina_oblonga_NHMUK64.12.22_left	Chelodina_oblonga	freshwater	117	-0.0518717	0.343933
Emydura_subglobosa_PIMUZ_2009.37_left	Emydura_subglobosa	freshwater	118	-0.0158538	0.502028
Elseya_dentata_NHMUK76.5.19.77_left	Elseya_dentata	freshwater	119	-0.0540715	0.51092
Pelomedusa_subrufa_SMF70504_left	Pelomedusa_subrufa	freshwater	120	-0.0458979	0.392725
Pelusios_niger_SMNS4625_left_endosseous	Pelusios_niger	freshwater	121	-0.0437749	0.462366
Sahonachelys_mailakavava_MAD15359_right	Sahonachelys_mailakavava	freshwater	122	-0.088999	0.298805
Galianemys_emringeri_AMNH30035_left	Galianemys_emringeri	freshwater	123	0.0562777	0.392361
Galianemys_whitei_AMNH29987_right	Galianemys_whitei	freshwater	124	-0.00812918	0.43326
Araiochelys_hirayamai_AMNH30778_left	Araiochelys_hirayamai	marine	125	0.0301601	0.361739
Bothremys_maghrebiana_AMNH30234_right	Bothremys_maghrebiana	marine	126	0.0265049	0.303712
Labrostochelys_galkini_AMNH30043_left	Labrostochelys_galkini	marine	128	-0.00951898	0.252847
Taphrosphys_ippolitoi_AMNH30500_right	Taphrosphys_ippolitoi	marine	129	0.0607515	0.398765
Phosphatochelys_tedfordi_AMNH30008_left	Phosphatochelys_tedfordi	marine	130	0.0700925	0.500797
Ummulisani_rutgersensis_AMNH30569_left	Ummulisani_rutgersensis	marine	131	0.0386823	0.38534
Hamadachelys_escuilliei_MDET03_right	Hamadachelys_escuilliei	freshwater	132	-0.0136185	0.519802
Yuraramirim_montealtensis_MPMA040008-89_right	Yuraramirim_montealtensis	freshwater	133	-0.0455038	0.5
Lapparentemys_vilavilensis_AMNH14444_left	Lapparentemys_vilavilensis	freshwater	134	-0.0523372	0.516746
Podocnemis_expansa_LIRP_unnumbered_left	Podocnemis_expansa	freshwater	135	-0.078532	0.436617
Podocnemis_unifilis_NHMUK60.4.16.9_left	Podocnemis_unifilis	freshwater	136	-0.0402484	0.40977
Podocnemis_erythrocephala_SMNS6063_left_endosseous	Podocnemis_erythrocephala	freshwater	137	-0.0239574	0.705263
Peltocephalus_dumerilianus_SMF55470_left	Peltocephalus_dumerilianus	freshwater	138	-0.0675813	0.496271
Latentemys_plowdeni_NHMUK11998_right	Latentemys_plowdeni	marine	139	-0.0384718	0.379217
Stereogenys_cromeri_NHMUK3190_left	Stereogenys_cromeri	marine	141	-0.0428009	0.373908
Araripemys_barretoi_AMNH24454_right	Araripemys_barretoi	freshwater	142	0.00542021	0.266667
Dirqadim_schaefferi_AMNH30038_right	Dirqadim_schaefferi	freshwater	143	-0.0474864	0.428571

## Sheet: Source_Fig3a
specimen_name	log_labyrinth_centroid_sizes	log_skull_box_volumes
Proganochelys_quenstedtii_MB1910.45.2_left	46.8521	5.94
Australochelys_africanus_BP1_4933_right	48.0988	5.5641
Kayentachelys_aprix_TMM43670-2_left	29.4688	4.8322
Eileanchelys_waldmanni_NMS.G.2004.31.15_right	31.9837	4.2017
Naomichelys_speciosa_FMNH273_right	59.043	5.5109
Uluops_uluops_UCMP5371_right	33.8567	4.6513
Eubaena_cephalica_DMNH96004_left	40.3902	5.0447
Arundelemys_dardeni_USNM497740_left	41.0803	4.7727
Kallokibotion_bajazidi_NHMUK4925_right	35.7701	4.474
Meiolania_platyceps_NHMUK682_right	80.3168	6.3919
Annemys_sp_IVPPV18106_right	34.0671	4.3996
Xinjiangchelys_radiplicatoides_IVPPV9539_left	33.0066	4.7101
Ordosemys_sp_IVPPV12092_right	36.1434	4.5743
Sandownia_harrisi_MIWG3480_left	42.4576	4.987
Solnhofia_parsonsi_TM4023_right	36.755	5.0511
Plesiochelys_etalloni_NMB435_left	75.0166	5.587
Plesiochelys_planiceps_OUMNHJ1582_left	53.5471	5.3622
Portlandemys_mcdowelli_NHMUK2914_right	53.036	5.3794
Jurassichelon_oleronensis_PIMUZAIII514_right	39.7703	4.4728
Rhinoclemmys_pulcherrima_PCHP_unnumbered_left	22.1795	3.8383
Rhinoclemmys_melanosterna_FMNH44446_left	19.8389	3.7242
Mauremys_leprosa_NHMUK_unnumbered_left	25.7341	4.0363
Cuora_flavomarginata_FMNH21515_left	19.3945	3.8669
Cuora_amboinensis_PCHP5077_left	24.4959	4.1111
Cuora_mouhotii_SMF71599_left	26.7312	4.0939
Cyclemys_dentata_NHMUK97.11.22.3_left	22.9525	3.955
Heosemys_annandalii_FMNH260389_left	32.5717	4.5933
Notochelys_platynota_FMNH224048_left	37.4136	4.6159
Sacalia_quadriocellata_NCSM13265_right	24.1626	3.7212
Malayemys_subtrijuga_NHMUK1920.1.20.2545_left	35.14	4.5576
Orlitia_borneensis_NHMUK1949.3.4.29_left	51.4055	5.0056
Geoclemys_hamiltonii_NHMUK87.9.30.1_left	30.0509	4.3166
Pangshura_tecta_NHMUK1889.2.6.1_left	30.14	4.3297
Batagur_baska_NHMUK67.9.28.7_left	58.3052	5.2651
Morenia_ocellata_NHMUK87.3.11.7_left	31.912	4.3838
Siebenrockiella_crassicollis_NHMUK1894.9.2.47_left	25.1888	3.8822
Geoemyda_spengleri_FMNH260381_left	18.7519	3.5836
Indotestudo_forstenii_SMF73257_left	20.9137	4.0638
Indotestudo_elongata_SMF71585_left	25.1723	4.4848
Malacochersus_tornieri_SMF58702_left	16.3729	3.8735
Testudo_marginata_FMNH51672_left	17.8318	4.1483
Testudo_horsfieldii_OUMNH10344_left	18.3989	3.9169
Kinixys_erosa_SMF40166_left	26.6357	4.2669
Chelonoidis_SMF67582_right	20.2901	4.304
Psammobates_tentorius_veroxii_IW1149_left	15.2925	3.5592
Homopus_areolatus_OUMNH9403_left	13.1578	3.4724
Aldabrachelys_gigantea_NHMUK77.11.12.2_left	38.2403	5.919
Stylemys_nebrascensis_FMNHUR559_left	25.3631	4.1293
Gopherus_flavomarginatus_FMNH98916_left	26.7699	4.5257
Gopherus_agassizii_FMNH216746_left	26.9283	4.4898
Manouria_impressa_SMF69777_left	26.6419	4.4738
Platysternon_megacephalum_SMF69684_left	33.314	5.018
Glyptemys_insculpta_FMNH22240_left	26.1237	4.3045
Glyptemys_muhlenbergii_UF85274_left	16.3072	3.3841
Emys_orbicularis_SMF1987_left	20.6599	3.6893
Emydoidea_blandingii_FMNH22144_left	25.7987	4.0304
Terrapene_ornata_FMNH23014_left	18.8767	3.7359
Terrapene_coahuila_FMNH47372_left	20.5065	3.8163
Terrapene_carolina_OUMNH8795_left	19.5924	3.7348
Clemmys_guttata_FMNH22114_left	18.0163	3.5115
Deirochelys_reticularia_FMNH98754_left	24.5038	4.0332
Graptemys_geographica_NHMUK55.12.6.11_left	19.7666	3.5637
Graptemys_pseudogeographica_SMNS3702_left_endosseous	13.2963	2.778
Malaclemys_terrapin_SMF36419_left	32.884	4.4078
Chrysemys_picta_NHMUK76.1.31.19_left	29.9474	4.5292
Pseudemys_floridiana_FMNH8222_left	28.0673	4.0744
Pseudemys_concinna_hieroglyphica_FMNH22146_left	32.5198	4.4462
Rhinochelys_pulchriceps_CAMSMB55783_right	23.3753	4.0302
Desmatochelys_lowii_KUVP1200_right	62.8692	6.2841
Bouliachelys_suteri_SAMP41106_right	67.1519	6.0056
Nichollsemys_baieri_TMP97.99.1_right	64.6634	5.7611
Dermochelys_coriacea_UMZCR3031_left	93.3607	6.7263
Allopleuron_hofmanni_NHMUK4213_left	116.165	6.8406
Argillochelys_antiqua_NHMUK38955_left	35.599	4.7767
Puppigerus_camperi_IRSNBR0074_left	44.839	5.2717
Eochelone_brabantica_IRSNBR0061_left	50.9712	5.5859
Caretta_caretta_NHMUK1938.1.9.1_left	66.3081	6.2521
Lepidochelys_olivacea_SMNS11070_left	59.0535	5.7059
Lepidochelys_kempii_M009-08_left	41.9208	5.0992
Eretmochelys_imbricata_FMNH22242_left	48.5691	5.3905
Chelonia_mydas_NHMUK1969.776_left	68.9753	6.1651
Natator_depressus_R112123_left	71.8156	6.1257
Chelydropsis_murchisoni_BSPG1980I158_right	53.4162	4.95
Macrochelys_temminckii_FMNH22111_left	58.0553	5.5221
Chelydra_serpentina_UFR_VP1_left	51.8886	5.4334
Dermatemys_mawii_SMF59463_left	78.0081	5.3422
Staurotypus_salvinii_NHMUK1879.1.7.5_left	35.3971	4.67
Claudius_angustatus_SMNS14380_left	36.5197	4.5379
Sternotherus_minor_FMNH211696_left	27.3851	4.0983
Sternotherus_odoratus_OUMNH2017070002_left	24.9101	3.6596
Kinosternon_subrubrum_FMNH211711_left	23.3722	3.8768
Kinosternon_baurii_FMNH211705_left	20.5743	3.6126
Kinosternon_scorpioides_SMF71893_left	22.3965	3.9011
Kinosternon_hirtipes_magdalense_UFH45035_left	23.7342	3.733
Adocus_lineolatus_CMM60-15_left	47.4615	5.0201
Basilemys_gaffneyi_DMNH130986_right	45.4605	5.3636
Carettochelys_insculpta_NHMUK1903.7.10.1_left	60.5495	5.483
Allaeochelys_libyca_BSPG1991II130_left	50.4601	4.8578
Trionyx_triunguis_PCHP4559_left	48.4536	4.9757
Chitra_chitra_NHMUK1936.12.16.1_right	42.6056	5.0097
Axestemys_infernalis_DMNH130951_left	75.59	5.907
Apalone_mutica_PCHP2746_left	41.7802	4.6424
Apalone_spinifera_FMNH22178_left	43.7004	4.7846
Amyda_cartilaginea_FMNH244117_right	65.8593	5.3536
Pelodiscus_sinensis_IW576-2_left	29.3149	4.249
Cycloderma_frenatum_NHMUK84.2.4.1_left	55.0052	5.6457
Cyclanorbis_senegalensis_NHMUK65.5.9.21_right	39.5812	4.7633
Lissemys_punctata_SMF74141_left	31.0908	4.3103
Hydromedusa_tectifera_SMF70500_right	27.795	4.0748
Phrynops_hilarii_NHMUK91.3.16.1_left	48.2511	5.0633
Phrynops_geoffroanus_SMF45470_left	43.7261	4.8531
Platemys_platycephala_SMNS_unnumbered_left_endosseous	18.6321	3.3162
Chelus_fimbriatus_NHMUK81.9.27.4_left	50.2145	5.3238
Chelodina_oblonga_NHMUK64.12.22_left	31.6588	4.2276
Emydura_subglobosa_PIMUZ_2009.37_left	15.2032	3.0849
Elseya_dentata_NHMUK76.5.19.77_left	32.4142	4.4179
Pelomedusa_subrufa_SMF70504_left	29.0172	4.2727
Pelusios_niger_SMNS4625_left_endosseous	18.9376	3.5425
Sahonachelys_mailakavava_MAD15359_right	36.5594	4.5461
Galianemys_emringeri_AMNH30035_left	37.0932	4.8396
Galianemys_whitei_AMNH29987_right	33.2092	4.6405
Araiochelys_hirayamai_AMNH30778_left	40.2694	4.858
Bothremys_maghrebiana_AMNH30234_right	45.1946	5.2513
Labrostochelys_galkini_AMNH30043_left	54.6698	5.3947
Taphrosphys_ippolitoi_AMNH30500_right	55.3433	5.3748
Phosphatochelys_tedfordi_AMNH30008_left	45.9963	5.1248
Ummulisani_rutgersensis_AMNH30569_left	70.0549	6.2153
Hamadachelys_escuilliei_MDET03_right	47.5426	5.1069
Yuraramirim_montealtensis_MPMA040008-89_right	14.2912	3.3064
Lapparentemys_vilavilensis_AMNH14444_left	42.3473	5.1806
Podocnemis_expansa_LIRP_unnumbered_left	63.1625	5.6523
Podocnemis_unifilis_NHMUK60.4.16.9_left	46.7967	5.0096
Podocnemis_erythrocephala_SMNS6063_left_endosseous	12.8255	2.883
Peltocephalus_dumerilianus_SMF55470_left	38.7958	4.8647
Latentemys_plowdeni_NHMUK11998_right	53.5049	5.2479
Stereogenys_cromeri_NHMUK3190_left	51.808	5.4992
Araripemys_barretoi_AMNH24454_right	30.7018	4.1649
Dirqadim_schaefferi_AMNH30038_right	27.2966	3.9731
Apalone_spinifera_R12970_left_endosseous	23.5732	3.6477
Argillochelys_antiqua_NHMUK41636_right	47.8342	5.4599
Caretta_caretta_IW1681_left_endosseous	14.1366	3.3249
Caretta_caretta_NHMUK1940.3.15.1_left	31.2662	4.6992
Caretta_caretta_XT757-07_left	39.2946	4.8535
Chelus_fimbriatus_IW_unnumbered_left_endosseous	19.7999	3.4529
Chelydra_serpentina_R14442_left_endosseous	14.4505	3.1809
Cuora_amboinensis_NHMUK69.42.145_left	22.5272	3.9186
Cuora_amboinensis_SMNS4867-2_left_endosseous	13.3074	2.8105
Dermochelys_coriacea_FMNH171756_left	107.67	6.89
Dermochelys_coriacea_IW1476_endosseous_left	16.5881	3.5523
Dermochelys_coriacea_SMF62797_left	89.736	6.7122
Emydura_subglobosa_IW92_left_endosseous	15.1691	3.0088
Emys_orbicularis_SMNS11390_left_endosseous	13.056	2.943
Eretmochelys_imbricata_NMBC2417_left	49.7827	5.4182
Hamadachelys_escuilliei_AMNH30644_left	32.3315	4.4721
Kinosternon_subrubrum_R10089_left_endosseous	19.4578	3.4405
Platysternon_megacephalum_NCSM76497_left	28.5339	4.2189
Platysternon_megacephalum_R12559_left_endosseous	23.5774	4.1443
Podocnemis_unifilis_FMNH45657_left	23.6056	3.9729
Puppigerus_camperi_IRSNBR0076_left	33.6264	4.7225
Rhinochelys_pulchriceps_CAMSMB55775_left	38.0188	4.7111
Stereogenys_cromeri_NHMUK3189_right	58.1864	5.4246
Terrapene_carolina_SMNS7434_left_endosseous	14.4198	3.042
Testudo_horsfieldii_PCHP_unnumbered_right	17.3544	3.8279

## Sheet: Source_Fig3b
specimen_name	residuals
Proganochelys_quenstedtii_MB1910.45.2_left	-0.179614
Australochelys_africanus_BP1_4933_right	-0.0827158
Kayentachelys_aprix_TMM43670-2_left	-0.129026
Eileanchelys_waldmanni_NMS.G.2004.31.15_right	0.0499389
Naomichelys_speciosa_FMNH273_right	0.0184184
Uluops_uluops_UCMP5371_right	-0.0276011
Eubaena_cephalica_DMNH96004_left	-0.0404429
Arundelemys_dardeni_USNM497740_left	0.0287775
Kallokibotion_bajazidi_NHMUK4925_right	0.0365989
Meiolania_platyceps_NHMUK682_right	-0.0483154
Annemys_sp_IVPPV18106_right	0.0323359
Xinjiangchelys_radiplicatoides_IVPPV9539_left	-0.0520177
Ordosemys_sp_IVPPV12092_right	0.0182961
Sandownia_harrisi_MIWG3480_left	-0.00564081
Solnhofia_parsonsi_TM4023_right	-0.0828588
Plesiochelys_etalloni_NMB435_left	0.105099
Plesiochelys_planiceps_OUMNHJ1582_left	0.00980598
Portlandemys_mcdowelli_NHMUK2914_right	0.00172874
Jurassichelon_oleronensis_PIMUZAIII514_right	0.0829106
Rhinoclemmys_pulcherrima_PCHP_unnumbered_left	-0.0263877
Rhinoclemmys_melanosterna_FMNH44446_left	-0.0488721
Mauremys_leprosa_NHMUK_unnumbered_left	-0.00686222
Cuora_flavomarginata_FMNH21515_left	-0.0911658
Cuora_amboinensis_PCHP5077_left	-0.0452903
Cuora_mouhotii_SMF71599_left	-0.00345345
Cyclemys_dentata_NHMUK97.11.22.3_left	-0.0380511
Heosemys_annandalii_FMNH260389_left	-0.0312134
Notochelys_platynota_FMNH224048_left	0.0238348
Sacalia_quadriocellata_NCSM13265_right	0.0374371
Malayemys_subtrijuga_NHMUK1920.1.20.2545_left	0.0098671
Orlitia_borneensis_NHMUK1949.3.4.29_left	0.0731833
Geoclemys_hamiltonii_NHMUK87.9.30.1_left	-0.00326534
Pangshura_tecta_NHMUK1889.2.6.1_left	-0.00495795
Batagur_baska_NHMUK67.9.28.7_left	0.0688612
Morenia_ocellata_NHMUK87.3.11.7_left	0.00754737
Siebenrockiella_crassicollis_NHMUK1894.9.2.47_left	0.0188842
Geoemyda_spengleri_FMNH260381_left	-0.0413663
Indotestudo_forstenii_SMF73257_left	-0.103196
Indotestudo_elongata_SMF71585_left	-0.118455
Malacochersus_tornieri_SMF58702_left	-0.166219
Testudo_marginata_FMNH51672_left	-0.191649
Testudo_horsfieldii_OUMNH10344_left	-0.125425
Kinixys_erosa_SMF40166_left	-0.0443546
Chelonoidis_SMF67582_right	-0.170973
Psammobates_tentorius_veroxii_IW1149_left	-0.124383
Homopus_areolatus_OUMNH9403_left	-0.169935
Aldabrachelys_gigantea_NHMUK77.11.12.2_left	-0.263046
Stylemys_nebrascensis_FMNHUR559_left	-0.0343219
Gopherus_flavomarginatus_FMNH98916_left	-0.101033
Gopherus_agassizii_FMNH216746_left	-0.0903055
Manouria_impressa_SMF69777_left	-0.0913111
Platysternon_megacephalum_SMF69684_left	-0.11802
Glyptemys_insculpta_FMNH22240_left	-0.0613356
Glyptemys_muhlenbergii_UF85274_left	-0.056657
Emys_orbicularis_SMF1987_left	-0.0233241
Emydoidea_blandingii_FMNH22144_left	-0.00443236
Terrapene_ornata_FMNH23014_left	-0.0731244
Terrapene_coahuila_FMNH47372_left	-0.055445
Terrapene_carolina_OUMNH8795_left	-0.056711
Clemmys_guttata_FMNH22114_left	-0.0423468
Deirochelys_reticularia_FMNH98754_left	-0.0274337
Graptemys_geographica_NHMUK55.12.6.11_left	-0.0139525
Graptemys_pseudogeographica_SMNS3702_left_endosseous	-0.00745795
Malaclemys_terrapin_SMF36419_left	0.0151201
Chrysemys_picta_NHMUK76.1.31.19_left	-0.0531168
Pseudemys_floridiana_FMNH8222_left	0.0221632
Pseudemys_concinna_hieroglyphica_FMNH22146_left	0.0015502
Rhinochelys_pulchriceps_CAMSMB55783_right	-0.0472281
Desmatochelys_lowii_KUVP1200_right	-0.130166
Bouliachelys_suteri_SAMP41106_right	-0.0382048
Nichollsemys_baieri_TMP97.99.1_right	0.00100369
Dermochelys_coriacea_UMZCR3031_left	-0.0590126
Allopleuron_hofmanni_NHMUK4213_left	0.00990347
Argillochelys_antiqua_NHMUK38955_left	-0.034328
Puppigerus_camperi_IRSNBR0074_left	-0.0466915
Eochelone_brabantica_IRSNBR0061_left	-0.0624829
Caretta_caretta_NHMUK1938.1.9.1_left	-0.0997596
Lepidochelys_olivacea_SMNS11070_left	-0.0258544
Lepidochelys_kempii_M009-08_left	-0.0366844
Eretmochelys_imbricata_FMNH22242_left	-0.0390066
Chelonia_mydas_NHMUK1969.776_left	-0.0628457
Natator_depressus_R112123_left	-0.0363598
Chelydropsis_murchisoni_BSPG1980I158_right	0.102492
Macrochelys_temminckii_FMNH22111_left	0.00854441
Chelydra_serpentina_UFR_VP1_left	-0.0200517
Dermatemys_mawii_SMF59463_left	0.177758
Staurotypus_salvinii_NHMUK1879.1.7.5_left	-0.0125315
Claudius_angustatus_SMNS14380_left	0.0310728
Sternotherus_minor_FMNH211696_left	0.00604108
Sternotherus_odoratus_OUMNH2017070002_left	0.0646794
Kinosternon_subrubrum_FMNH211711_left	-0.0123956
Kinosternon_baurii_FMNH211705_left	-0.00768256
Kinosternon_scorpioides_SMF71893_left	-0.036443
Kinosternon_hirtipes_magdalense_UFH45035_left	0.0269849
Adocus_lineolatus_CMM60-15_left	0.0352173
Basilemys_gaffneyi_DMNH130986_right	-0.0616149
Carettochelys_insculpta_NHMUK1903.7.10.1_left	0.0357055
Allaeochelys_libyca_BSPG1991II130_left	0.0987371
Trionyx_triunguis_PCHP4559_left	0.0542996
Chitra_chitra_NHMUK1936.12.16.1_right	-0.00929181
Axestemys_infernalis_DMNH130951_left	0.0356266
Apalone_mutica_PCHP2746_left	0.0657489
Apalone_spinifera_FMNH22178_left	0.052923
Amyda_cartilaginea_FMNH244117_right	0.101642
Pelodiscus_sinensis_IW576-2_left	0.00134089
Cycloderma_frenatum_NHMUK84.2.4.1_left	-0.0430053
Cyclanorbis_senegalensis_NHMUK65.5.9.21_right	0.0147702
Lissemys_punctata_SMF74141_left	0.0129428
Hydromedusa_tectifera_SMF70500_right	0.0178391
Phrynops_hilarii_NHMUK91.3.16.1_left	0.0325579
Phrynops_geoffroanus_SMF45470_left	0.0375983
Platemys_platycephala_SMNS_unnumbered_left_endosseous	0.0166673
Chelus_fimbriatus_NHMUK81.9.27.4_left	-0.00936757
Chelodina_oblonga_NHMUK64.12.22_left	0.0396144
Emydura_subglobosa_PIMUZ_2009.37_left	-0.0190534
Elseya_dentata_NHMUK76.5.19.77_left	0.00657407
Pelomedusa_subrufa_SMF70504_left	-0.00848246
Pelusios_niger_SMNS4625_left_endosseous	-0.0277388
Sahonachelys_mailakavava_MAD15359_right	0.0296801
Galianemys_emringeri_AMNH30035_left	-0.0307771
Galianemys_whitei_AMNH29987_right	-0.0335304
Araiochelys_hirayamai_AMNH30778_left	0.000718648
Bothremys_maghrebiana_AMNH30234_right	-0.0386208
Labrostochelys_galkini_AMNH30043_left	0.0114251
Taphrosphys_ippolitoi_AMNH30500_right	0.0212691
Phosphatochelys_tedfordi_AMNH30008_left	-0.00221407
Ummulisani_rutgersensis_AMNH30569_left	-0.067518
Hamadachelys_escuilliei_MDET03_right	0.0162174
Yuraramirim_montealtensis_MPMA040008-89_right	-0.0962979
Lapparentemys_vilavilensis_AMNH14444_left	-0.0508019
Podocnemis_expansa_LIRP_unnumbered_left	0.0155494
Podocnemis_unifilis_NHMUK60.4.16.9_left	0.031479
Podocnemis_erythrocephala_SMNS6063_left_endosseous	-0.046995
Peltocephalus_dumerilianus_SMF55470_left	-0.0169962
Latentemys_plowdeni_NHMUK11998_right	0.0354595
Stereogenys_cromeri_NHMUK3190_left	-0.0356922
Araripemys_barretoi_AMNH24454_right	0.0405436
Dirqadim_schaefferi_AMNH30038_right	0.033111
Apalone_spinifera_R12970_left_endosseous	0.0434286
Argillochelys_antiqua_NHMUK41636_right	-0.0614126
Caretta_caretta_IW1681_left_endosseous	-0.105227
Caretta_caretta_NHMUK1940.3.15.1_left	-0.0730653
Caretta_caretta_XT757-07_left	-0.00890006
Chelus_fimbriatus_IW_unnumbered_left_endosseous	0.0119771
Chelydra_serpentina_R14442_left_endosseous	-0.0629403
Cuora_amboinensis_NHMUK69.42.145_left	-0.0378963
Cuora_amboinensis_SMNS4867-2_left_endosseous	-0.0144864
Dermochelys_coriacea_FMNH171756_left	-0.0343144
Dermochelys_coriacea_IW1476_endosseous_left	-0.0874968
Dermochelys_coriacea_SMF62797_left	-0.0730034
Emydura_subglobosa_IW92_left_endosseous	-0.00272121
Emys_orbicularis_SMNS11390_left_endosseous	-0.052906
Eretmochelys_imbricata_NMBC2417_left	-0.034588
Hamadachelys_escuilliei_AMNH30644_left	-0.00686264
Kinosternon_subrubrum_R10089_left_endosseous	0.00722953
Platysternon_megacephalum_NCSM76497_left	-0.00354083
Platysternon_megacephalum_R12559_left_endosseous	-0.0694393
Podocnemis_unifilis_FMNH45657_left	-0.0299365
Puppigerus_camperi_IRSNBR0076_left	-0.0467593
Rhinochelys_pulchriceps_CAMSMB55775_left	0.00915225
Stereogenys_cromeri_NHMUK3189_right	0.0316987
Terrapene_carolina_SMNS7434_left_endosseous	-0.0322713
Testudo_horsfieldii_PCHP_unnumbered_right	-0.130564

## Sheet: Source_Fig4&Suppl.Fig10
Taxon	Clade	Specimen	Labyrinth_Centroid_size_(mm)	Postrostral_skull_length_(mm)	Skull length (mm)
Acomys cahirinus	Mammalia	NHMUK 65.789-793	16.6	14.6	22.8
Acrobates pygmaeus	Mammalia	NHMUK 82.7.29.23	13.4	12	18.4
Actitis hypoleucos	Aves	NMS Z.1931.43	25.7	16.9	44.3
Alca torda	Aves	NMS Z.2000.08.105	45.6	38.7	83
Alcedo atthis	Aves	NMS Unregistered	27.1	19.5	59.9
Aldabrachelys gigantea	Testudinata	NHMUK 77.11.12.2	58.8	107.9	147.8
Alligator mississipiensis	Crocodylia	USNM 211233	10.7	222	551
Amblyrhynchus cristatus	Lepidosauria	OUMNH 11616	54	33.9	51.8
Amyda cartilaginea	Testudinata	FMNH 244117	99.6	73.2	97.8
Annemys sp	Testudinata	IVPP V18106	49.3	39	45
Apalone spinifera	Testudinata	FMNH 22178	63.3	47.6	66
Aplodontia rufa	Mammalia	FMNH 57831	36.1	39.3	61.2
Apteryx hastii	Aves	NMS Z.1913.13.748	39.8	38.2	161.3
Apus apus	Aves	NMS Z.1931.43	26.8	16.4	27.9
Aquila chrysaetos	Aves	NMS Z.1997.29.1	87.6	59.7	117.5
Ara macao	Aves	NMS Z.1931.43	47.6	41.8	74.6
Ardea cineria	Aves	NMS Z.2002.64	49.8	51.2	172
Athene cunicularia	Aves	NHMUK ZOO S1986.75.13	44.7	22.3	33.9
Australochelys africanus	Testudinata	BP1 4933	71.1	60	91.1
Aythya fuligula	Aves	NHMUK S1987.27.1	35.3	36.2	85.7
Balaeniceps rex	Aves	NMS Unregistered	77.3	66.6	NA
Balearica pavonina	Aves	NHMUK S-2016.52.1	49.9	48.3	111
Batagur baska	Testudinata	NHMUK 67.9.28.7	86.1	57.9	81.2
Buteo buteo	Aves	NHMUK S2007.139.12	65.4	52.9	81.2
Caiman crocodilus	Crocodylia	FMNH 73438	8.8	117	283
Callimico goeldii	Mammalia	FMNH 58003	30	37	50.4
Canis mesomelas	Mammalia	UMZC K3402	40.7	68.7	144.4
Caprimulgus europaeus	Aves	NMS Z. Unreg. cat. num. 27	27.4	14.2	17.2
Caretta caretta	Testudinata	NHMUK 1938.1.9.1	99.3	106.9	144.7
Carettochelys insculpta	Testudinata	NHMUK 1938.1.9.1	88.5	85.3	103.8
Casuarius casuarius	Aves	NHMUK 1939.12.9.964	91.5	72.2	204
Cathartes sp	Aves	NMS Unregistered	55.1	34.6	NA
Chelodina oblonga	Testudinata	NHMUK 64.12.22	46.5	47.9	51.7
Chelonia mydas	Testudinata	NHMUK 1969.776	104	131.7	159.5
Chelus fimbriatus	Testudinata	NHMUK 81.9.27.4	73.8	88.4	98.47
Chelydra serpentina	Testudinata	UFR VP1	75.2	76	83
Chitra chitra	Testudinata	NHMUK 1936.12.16.1	62.6	83	89.1
Chlamydophorus truncatus	Mammalia	NHMUK ZD 1911.9.6.1	17.2	21.9	33.6
Chrysemys picta	Testudinata	NHMUK 76.1.31.19	43.5	40.2	46.9
Chrysochloris asiatica	Mammalia	UMZC E5472F	14.7	14.2	23
Ciconia ciconia	Aves	NHMUK S1959.9.6.393	57	56.2	230
Ciconia nigra	Aves	NHMUK S1952.1.103	58.7	47.1	232
Circus cyaneus	Aves	NMS Z.1995.188	48.6	31.9	53.8
Claudius angustatus	Testudinata	SMNS14380	53.9	40.2	49.54
Clemmys guttata	Testudinata	FMNH 22114	27.3	20.2	24.26
Columba livia	Aves	NMS Unregistered	40.2	24.5	47.1
Coracias garrulous	Aves	NMS Z.1994.44	40.3	22.1	53.7
Corvus corax	Aves	NHMUK S1979.66.160	67.7	45.2	121.2
Coturnix coturnix	Aves	NMS Z.1931.43	30	19.2	23.3
Creagus furcatus	Aves	NHMUK S1967.19.6	52.4	47.7	116.2
Crocodylus acutus	Crocodylia	FMNH 59071	11.7	225	619
Crocodylus intermedius	Crocodylia	FMNH 75662	10.7	200	552
Crocodylus johnstoni	Crocodylia	OUVC 10425	7.5	92.5	302
Crocodylus moreletii	Crocodylia	TMM M 4980	8.7	101	271
Crocodylus porosus	Crocodylia	OUVC 10899	4.6	39.4	88.8
Crypturellus tataupa	Aves	UMMZ 201948	34.3	21.8	47.3
Cuculus canorus	Aves	NMS Unregistered	41.9	20.9	49.2
Cuora amboinensis	Testudinata	NHMUK 69.42.145	33.4	29.5	34.8
Cuora flavomarginata	Testudinata	FMNH 21515	29.7	27.8	33.3
Cyclanorbis senegalensis	Testudinata	NHMUK 65.5.9.21	58.8	61.1	70.1
Cyclemys dentata	Testudinata	NHMUK 97.11.22.3	34.2	29.3	33.1
Cycloderma frenatum	Testudinata	NHMUK 84.2.4.1	80.2	131.5	140
Cyclothurus didactulus	Mammalia	UMZC E621	26.6	33.3	47.3
Cynocephalus volans	Mammalia	OUMNH 3404	35.3	44.1	66.3
Deirochelys reticularia	Testudinata	FMNH 98754	35.9	36.3	41.1
Dermatemys mawii	Testudinata	SMF 59463	114.7	75.9	94.9
Dermochelys coriacea	Testudinata	FMNH 171756	165.9	210.4	230
Dicrurus paradiseus	Aves	NHMUK S1969.1.163	39.1	23	56.6
Diomedea exulans	Aves	NMS Z.1921.143.1630	92.4	71.6	261
Jaculus jaculus	Mammalia	NHMUK unregistered xy001	29.4	19.6	33.3
Dobsonia viridis	Mammalia	NHMUK ZD 1990.134	24.8	38.6	47.8
Dromiciops australis	Mammalia	UMMZ 156354	16	18.6	27.3
Elseya dentata	Testudinata	NHMUK 76.5.19.77	48.5	35.8	42.3
Emydoidea blandingii	Testudinata	FMNH 22144	38.2	35.5	40.3
Emydura subglobosa	Testudinata	PIMUZ 2009.37	22.7	13.4	15.9
Emys orbicularis	Testudinata	SMF 1987	30.5	23.5	28.5
Eretmochelys imbricata	Testudinata	FMNH 22242	73.2	72.7	98.5
Euparkeria capensis	Archosauriformes	SAM-PK-7696	52	55	105
Falco subbuteo	Aves	NHMUK S1974.16.1	43.2	36	49.3
Falco tinnunculus	Aves	NMS Unregistered	49.1	29.7	48.9
Felis catus sylvestris	Mammalia	UMZC K6182	37.2	77.9	99.1
Puma concolor	Mammalia	UMZC K5745	54.4	125.7	175.3
Fregata magnificens	Aves	NMS Z.2000.111.2	61	44.7	177
Fulmaris glacialis	Aves	NMS Z.2003.181.2	46.1	37	94.4
Gallus gallus	Aves	NMS Z1931.43	51.6	38.14	74.5
Gavia immer	Aves	NMS Unregistered	61.4	62.9	153
Gecko verticillatus	Lepidosauria	OUMNH 1467	38	34	48.2
Gelochelidon nilotica	Aves	NMS Unreg cat. num. 374	35.6	30.7	70.9
Genetta genetta	Mammalia	UMZC K4363	30.9	60.3	82.8
Geoclemys hamiltonii	Testudinata	NHMUK	44.6	33.6	38.5
Geoemyda spengleri	Testudinata	FMNH 260381	28.2	20.6	23.9
Glyptemys insculpta	Testudinata	FMNH 22240	39	33.6	41
Gopherus agassizii	Testudinata	FMNH 216746	39.2	35.3	45
Gopherus flavomarginatus	Testudinata	FMNH 98916	40	39.3	50.2
Graptemys geographica	Testudinata	NHMUK 55.12.6.11	30.6	22.7	24.4
Grus grus	Aves	NMS Z.1904.80.6	58.5	62	184
Haematopus ostralegus	Aves	NMS Z.1998.7.3	40.5	26.7	100
Heliophobius argenteocinereus	Mammalia	NHMUK ZD 1991.98	19.5	28	38
Hemiechinus auritus	Mammalia	UMMZ 156626	26.6	32.1	45.8
Heosemys annandalii	Testudinata	FMNH 260389	48.5	43.5	54.6
Heteromys desmarestianus	Mammalia	NHMUK unregistered xyz002	21.6	22.8	34.7
Homopus areolatus	Testudinata	OUMNH 9403	20	18.2	21.8
Hydromedusa tectifera	Testudinata	SMF 70500	41.1	39.8	46.1
Hystrix leucura	Mammalia	UMZC E3420	46.5	97	136.5
Idiurus zenkeri	Mammalia	UMZC E1421	15	15.1	17.9
Iguana iguana	Lepidosauria	OUMNH 21548	52.2	41.2	67.6
Indotestudo elongata	Testudinata	SMF 71585	38.1	41.4	33.9
Kayentachelys aprix	Testudinata	TMM43670-2	43.1	50.3	58.5
Kinosternon baurii	Testudinata	FMNH 211705	30.5	20.3	24.3
Kinosternon subrubrum	Testudinata	FMNH 211711	34.8	23.9	30.7
Lacerta viridis	Lepidosauria	OUMNH 15055	23.3	15.9	23.1
Laonastes aenigmamus	Mammalia	NHMUK 1999.74	33.8	37.8	59
Larus argentatus	Aves	NMS Unregistered	48.7	42.6	103
Lemur macaco	Mammalia	UMZC E8093A	40	56.7	83.4
Lepidochelys olivacea	Testudinata	SMNS11070	90	80.2	111.8
Lissemys punctata	Testudinata	SMF 74141	45.8	47.4	51.4
Luscinia megarhynchus	Aves	NHMUK S1968.4.14	30.5	16.8	34.5
Lutra lutra	Mammalia	UMZC K2768	37.4	84.6	106.8
Lyriocephalus scutatus	Lepidosauria	OUMNH 1298	37.3	24.8	35.4
Macrochelys temminckii	Testudinata	FMNH 22111	84.7	83.8	102.5
Malayemys subtrijuga	Testudinata	NHMUK 1920.1.20.2545	52.2	43.8	52.7
Manouria impressa	Testudinata	SMF 69777	39.2	39.6	49.9
Marmosa murina	Mammalia	NHMUK ZD 1881.11.1.16	17.6	21.9	33.2
Mauremys leprosa	Testudinata	NHMUK unnumbered	38	29.7	35
Mellivora ratel	Mammalia	UMZC K1821	39.8	83.6	116.6
Melopsittacus undulatus	Aves	NHMUK S1966.51.59	23.3	15.6	23.1
Mesosuchus browni	Archosauriformes	SAM PK6536	55	45	67
Microgale drouhardi	Mammalia	UMMZ 168477	16.2	14.2	23.4
Monodelphis domestica	Mammalia	UMMZ 165514	18.1	26.1	41.9
Morenia ocellata	Testudinata	NHMUK 87.3.11.7	46.9	32.9	42.5
Mus musculus	Mammalia	UMZC E2202	13.8	13	18.5
Mustela nivalis	Mammalia	FMNH 207033	18.3	26.3	30.9
Myrmecobius fasciatus	Mammalia	UMZC A6.41/8	29.4	29.6	51.2
Neomys fodiens	Mammalia	NHMUK 1973.917	14.2	12.3	20.1
Notochelys platynota	Testudinata	FMNH 224048	54.9	45.7	55.1
Loris tardigradus	Mammalia	UMZC E8261E	30.2	44.3	54
Ochotona alpina	Mammalia	UMMZ 123059	29.2	31	43.2
Opisthocomus hoazin	Aves	NHMUK S1892.7.11.1	36.9	36.6	59.1
Orlitia borneensis	Testudinata	NHMUK 1949.3.4.29	76.1	57.7	68.5
Pandion haliaetus	Aves	NMS Z.1995.35	63	42.1	70.7
Pangshura tecta	Testudinata	NHMUK 1889.2.6.1	44.4	33.5	41.8
Papio hamadryas	Mammalia	UMZC E7543B	51.2	90.1	166.7
Passer domesticus	Aves	NMS Unregistered	25.6	16.3	27.3
Pelagodroma marina	Aves	NMS Z.1898.30 (cat.no. 294)	22.9	17.5	43.8
Peltocephalus dumerilianus	Testudinata	SMF 55470	56.5	58	67
Phaethon lepturus	Aves	NHMUK 1884.2.29.10	47.3	34.5	94.3
Phalacrocorax carbo	Aves	NMS Z.2000.27.04	52.9	59.6	139.5
Phalacrocorax harrisi	Aves	NHMUK S1973.1.10	46.8	54.4	153.9
Phasianus colchions	Aves	NMS Z.1931.43	41.1	30.5	63.4
Phoenicopterus ruber	Aves	NMS Z.2000.193.1	46.3	49.1	166.3
Phrynops hilarii	Testudinata	NHMUK 91.3.16.1	70.5	68.7	77.3
Dendrocopos major	Aves	NMS Z.1937.79	36.9	19.5	42.1
Platysternon megacephalum	Testudinata	SMF 69684	50	47.1	60.3
Podargus strigoides	Aves	NHMUK S1969.4.41	53.2	34.2	79.7
Podiceps cristatus	Aves	NMS Z.1990.74	42.1	37.8	101.7
Podocnemis unifilis	Testudinata	NHMUK 60.4.16.9	67.7	64	77
Podogymnura truei	Mammalia	FMNH 146591	23.1	22.8	39.4
Potamogale velox	Mammalia	UMZC E5425F	26.8	24	45.3
Potorous tridactylus	Mammalia	FMNH 57805	30.2	31.4	63.6
Procavia capensis	Mammalia	I-cj-hyr	35.8	55.2	77.4
Proganochelys quenstedtii	Testudinata	MB1910.45.2	70.5	80	133
Prolacerta broomi	Archosauriformes	BPI 5375	48.9	38	80.2
Pronolagus rupestris	Mammalia	FMNH 177246	39.2	47.3	74.4
Proterosuchus fergusi	Archosauriformes	BSPG 1934 VIII 514	104.9	212	338
Pseudemys floridiana	Testudinata	FMNH 8222	41.2	28.7	33.1
Psittacus erithacus	Aves	NHMUK S1973.66.109	45.5	38.2	69.1
Rhamphastos discolorus	Aves	NMS Z.1931.43	44.6	33.1	115.4
Rhinoclemmys melanosterna	Testudinata	FMNH 44446	29.6	23.9	28.5
Rhynchocyon petersi	Mammalia	NHMUK ZD 1886.9.21.1	35.6	31.6	63.8
Rhyncholestes raphanurus	Mammalia	FMNH 27476	15.6	15.4	32.2
Rhynchotus rufescens	Aves	NMS Z.1890.28.9	43	41.8	110.2
Sagittarius serpentarius	Aves	NHMUK S-2016.25.1	78.1	67	111.3
Salpingotulus michaelis	Mammalia	UMMZ 120132	14.7	9.5	14.3
Sciuropterus sagitta	Mammalia	UMZC E1499	22.5	22.2	30
Scolopax rusticola	Aves	NMS Z.1939.30.6	45.1	20.2	94.7
Selasphorus rufus	Aves	NMS Z.2002.108.2	14.5	6.1	15.9
Siebenrockiella crassicollis	Testudinata	NHMUK 1894.9.2.47	38	23.8	27.7
Solenodon paradoxus	Mammalia	FMNH 51068	30.1	46.1	86.4
Sphenodon punctatus	Lepidosauria	OUMNH 908	55.1	41.5	55.8
Staurotypus salvinii	Testudinata	NHMUK 1879.1.7.5	52	44	51.9
Steatornis caripensis	Aves	NHMUK S1869.6.20.1	41.4	35.9	57.3
Sternotherus minor	Testudinata	FMNH 211696	40	25.3	32.1
Struthio camelus	Aves	NHMUK 1927.2.5.1	79.2	62.7	186
Tachyeres brachypterus	Aves	NHMUK S2004.7.1	49.4	39.5	130.2
Taeniopygia guttata	Aves	NHMUK S2002.46.1	22	14.7	20.2
Tamias striatus	Mammalia	UMZC E1696	27.2	22.8	32
Tarsipes rostratus	Mammalia	UMMZ 122547	13	13.2	24.1
Carlito syrichta	Mammalia	FMNH 142007	27.8	31.3	36.5
Terrapene coahuila	Testudinata	FMNH 47372	31.4	25	29.5
Terrapene ornata	Testudinata	FMNH 23014	28.4	22.6	27.6
Testudo marginata	Testudinata	FMNH 51672	27.6	31.4	39.4
Tomistoma schlegelii	Crocodylia	USNM 211322	13.5	198	781
Triopticus primus	Archosauriformes	TMM 31100 1030	60.2	81	164
Trogon curucui	Aves	NHMUK S1952.2.523	28.6	22.1	38.7
Tyto alba	Aves	NHMUK S1981.39.1	41.8	27.6	61
Varanus indicus	Lepidosauria	AMNH 58389	41	31	50.5
Myotis adversus	Mammalia	UMZC E5766B	13.4	8.8	14.2
Vombatus ursinus	Mammalia	UMZC A10.10/2	37.7	108.5	153.8
Vulpes lagopus	Mammalia	UMZC K3669	37.4	71.8	122
Vultur gryphus	Aves	NMS Z.1879.8.38	78.5	70.9	172
